# Supplementary material for: Coronary artery disease genes SMAD3 and TCF21 promote opposing interactive genetic programs that regulate smooth muscle cell differentiation and disease risk
Source: PLoS Genet. 2018 Oct 11;14(10):e1007681. doi: 10.1371/journal.pgen.1007681 (PMC6198989; doi:10.1371/journal.pgen.1007681)
Supplement: S1 Table — (XLSX) [file pgen.1007681.s001.xlsx]

## Sheet: Sheet1
Table S1. IPA analysis of genes identified in siTCF21 knockdown and RNA-Seq studies of differentially expressed genes shows enrichment in Cardiovascular Disease phenotype genes.
Categories	Diseases or Functions Annotation	p-Value	Predicted Activation State	Activation z-score	Molecules	# Molecules
Cardiovascular Disease, Cardiovascular System Development and Function, Organismal Injury and Abnormalities	abnormal morphology of vasculature	8.37e-09			ACKR3,ARAP3,ARNT,BDKRB2,BMP2,DLC1,ECE1,EDN1,EDNRA,EDNRB,ELN,HGF,HMOX1,ID1,ID3,ITGB8,KCTD10,LIF,MYOCD,NR2F2,PER2,PRDM1,PTK2,RASA1,RBPJ,RGS2,SEMA5A,SMAD9,SOX4,TNFRSF1B	30
Cardiovascular Disease, Developmental Disorder	congenital anomaly of cardiovascular system	7.37e-08	Increased	2.476	ACKR3,AKT3,ANGPT1,BICC1,CXCL8,DLC1,DVL3,ECE1,EDN1,EDNRA,EDNRB,ENO2,HEG1,JAG1,KCNJ2,MMP3,NR2F2,PTGS2,RASA1,RERE,SKI,SLC19A1,SOX4,TEAD2	24
Cardiovascular Disease, Cardiovascular System Development and Function, Organismal Injury and Abnormalities, Tissue Morphology	abnormal morphology of blood vessel	3.12e-07			ACKR3,BDKRB2,BMP2,ECE1,EDN1,EDNRA,EDNRB,ELN,HMOX1,ITGB8,KCTD10,LIF,MYOCD,NR2F2,PER2,PRDM1,PTK2,RASA1,RBPJ,SEMA5A,SMAD9,SOX4,TNFRSF1B	23
Cardiovascular Disease, Developmental Disorder, Organismal Injury and Abnormalities	congenital heart disease	2.38e-06	Increased	2.469	ACKR3,BICC1,CXCL8,DLC1,DVL3,ECE1,EDN1,EDNRA,EDNRB,ENO2,HEG1,JAG1,KCNJ2,NR2F2,PTGS2,RERE,SKI,SLC19A1,SOX4,TEAD2	20
Cardiovascular Disease, Cardiovascular System Development and Function, Organismal Injury and Abnormalities, Tissue Morphology	abnormal morphology of artery	2.72e-06			BDKRB2,BMP2,ECE1,EDN1,EDNRA,EDNRB,ELN,HMOX1,KCTD10,MYOCD,PRDM1,PTK2,RASA1,RBPJ,SOX4	15
Cardiovascular Disease, Cardiovascular System Development and Function, Organ Morphology, Organismal Development, Organismal Injury and Abnormalities	enlargement of heart	3.45e-06			ABCC9,ANGPT1,APLN,CPT1A,ECE1,EDN1,EDNRA,ELN,F2RL1,HGF,HMOX1,IL11,IL33,LIF,MAP2K4,MAP2K6,MAPK3,MYOCD,NT5E,PTGS2,PTK2,RGS2,RGS4,SEMA3A,SMAD3,SPEG	26
Cardiovascular Disease	Hypertension	5.14e-06		-0.404	ABCC9,ANGPT1,APLN,BDKRB2,BOK,C4orf33,CA12,CA9,CCDC50,CD34,DPYSL3,ECE1,EDN1,EDNRA,EDNRB,ELN,FAM69B,FGF1,HMOX1,HTT,IL11,LMOD1,MET,MSRB3,NPR3,PDE4B,PDE4D,PDE7A,PDLIM3,PLSCR4,PMP22,PTGS2,RGS2,RHOJ,RSPO3,SEMA5A,SETDB1,SMAD9,SNTB1,ST8SIA4,TEAD2	41
Cardiovascular Disease	disorder of blood pressure	6.49e-06		-0.809	ABCC9,ANGPT1,APLN,BDKRB2,BOK,C4orf33,CA12,CA9,CCDC50,CD34,DPYSL3,ECE1,EDN1,EDNRA,EDNRB,ELN,F2RL1,FAM69B,FGF1,HMOX1,HTT,IL11,LMOD1,MET,MSRB3,NPR3,PDE4B,PDE4D,PDE7A,PDLIM3,PLSCR4,PMP22,PTGS2,RGS2,RHOJ,RSPO3,SEMA5A,SETDB1,SMAD9,SNTB1,ST8SIA4,TEAD2	42
Cardiovascular Disease, Cardiovascular System Development and Function, Organismal Injury and Abnormalities, Tissue Morphology	lack of right subclavian artery	9.16e-06			ECE1,EDN1,EDNRA	3
Cardiovascular Disease, Cardiovascular System Development and Function	abnormal morphology of cardiovascular system	1.07e-05			ACKR3,ARNT,BDKRB2,BIRC3,BMP2,CCND3,DVL3,ECE1,EDN1,EDNRA,EDNRB,ELN,GDNF,HEG1,HMOX1,ITGB8,JAG1,KCTD10,LIF,MAML1,MYOCD,NR2F2,NRAS,PER2,PRDM1,PTK2,RASA1,RBPJ,RSPO3,SEMA3A,SEMA5A,SLC6A6,SMAD9,SOX4,TNFRSF1B	35
Cardiovascular Disease	occlusion of blood vessel	1.13e-05		-0.393	ABCC9,BIRC3,CA12,CA9,CYP26B1,EDN1,ELN,FABP5,GP5,GRIN2D,H2AFX,HGF,HMOX1,HTT,IL33,KCNJ8,LRRC17,MMP3,NPR3,PAPPA,PDE4B,PDE4D,PDE7A,PTGS2,PTX3,SCD,SMAD3,SNX29,SOCS3,SOX4,TNFRSF1B,TNFSF15,TNFSF4,TUBA4A	34
Cardiovascular Disease, Organismal Injury and Abnormalities	atherosclerosis	1.81e-05		-1.304	ABCC9,BIRC3,CA12,CA9,CYP26B1,EDN1,ELN,FABP5,GRIN2D,H2AFX,HGF,HMOX1,HTT,IL33,KCNJ8,LRRC17,MMP3,NPR3,PAPPA,PDE4B,PDE4D,PDE7A,PTGS2,PTX3,SCD,SMAD3,SNX29,SOCS3,SOX4,TNFSF15,TNFSF4,TUBA4A	32
Cardiovascular Disease, Organismal Injury and Abnormalities	vaso-occlusion	2.62e-05		-1.591	ABCC9,APLN,BIRC3,CA12,CA9,CYP26B1,EDN1,ELN,FABP5,GRIN2D,H2AFX,HGF,HMOX1,HTT,IL33,KCNJ8,LRRC17,MMP3,NPR3,PAPPA,PDE4B,PDE4D,PDE7A,PTGS2,PTX3,SCD,SMAD3,SNX29,SOCS3,SOX4,TNFSF15,TNFSF4,TUBA4A	33
Cardiovascular Disease, Cardiovascular System Development and Function, Organ Morphology, Organismal Development, Organismal Injury and Abnormalities	hypertrophy of heart	2.72e-05			ANGPT1,APLN,CPT1A,ECE1,EDN1,EDNRA,ELN,F2RL1,HGF,HMOX1,IL11,IL33,LIF,MAP2K4,MAP2K6,MAPK3,MYOCD,NT5E,PTGS2,PTK2,RGS2,RGS4,SEMA3A,SMAD3	24
Cardiovascular Disease, Organismal Injury and Abnormalities	right ventricular abnormality	3.89e-05			ABCC9,ACKR3,DVL3,ECE1,EDN1,EDNRA,HMOX1,RERE,SEMA3A,SOX4,TEAD2	11
Cardiovascular Disease, Organismal Injury and Abnormalities	abnormality of heart ventricle	4.77e-05			ABCC9,ACKR3,CCND3,CPT1A,DVL3,ECE1,EDN1,EDNRA,ELN,HMOX1,ITGB8,KCNJ8,MMP3,NR2F2,NT5E,PDE4B,PDE4D,PDE7A,PTX3,RERE,SEMA3A,SLC6A6,SOX4,TEAD2	24
Cardiovascular Disease, Organismal Injury and Abnormalities	vascular malformation	5.18e-05			ANGPT1,DVL3,EDNRA,MMP3,RASA1,RBPJ,RERE	7
Cardiovascular Disease, Developmental Disorder, Organismal Injury and Abnormalities	ventricular septal defect	5.3e-05	Increased	2.188	ACKR3,BICC1,DVL3,ECE1,EDN1,EDNRA,HEG1,RERE,SLC19A1,SOX4,TEAD2	11
Cardiovascular Disease, Developmental Disorder, Hereditary Disorder, Organismal Injury and Abnormalities	double outlet right ventricle	7.79e-05			DVL3,ECE1,EDN1,EDNRA,RERE,SOX4,TEAD2	7
Cardiovascular Disease, Cardiovascular System Development and Function, Organismal Injury and Abnormalities, Tissue Morphology	abnormal morphology of dorsal aorta	0.000114			EDNRA,KCTD10,MYOCD,PRDM1,PTK2,RASA1,RBPJ	7
Cardiovascular Disease, Cardiovascular System Development and Function, Cell Morphology, Organ Morphology, Organismal Development, Organismal Injury and Abnormalities, Skeletal and Muscular Disorders, Skeletal and Muscular System Development and Function, Tissue Morphology	hypertrophy of cardiac muscle	0.000143			ECE1,EDN1,EDNRA,HGF,IL11,IL33,LIF,MAP2K4,MAP2K6,MYOCD,PTK2,RGS2,RGS4	13
Cardiovascular Disease, Developmental Disorder, Organismal Injury and Abnormalities	perimembranous ventricular septal defect	0.000149		1.982	ACKR3,ECE1,EDNRA,RERE,SOX4	5
Cardiovascular Disease, Cardiovascular System Development and Function, Organismal Injury and Abnormalities, Tissue Morphology	abnormal morphology of subclavian artery	0.000162			ECE1,EDN1,EDNRA,ELN	4
