# Supplementary material for: Coronary artery disease genes SMAD3 and TCF21 promote opposing interactive genetic programs that regulate smooth muscle cell differentiation and disease risk
Source: PLoS Genet. 2018 Oct 11;14(10):e1007681. doi: 10.1371/journal.pgen.1007681 (PMC6198989; doi:10.1371/journal.pgen.1007681)
Supplement: S2 Table — (XLSX) [file pgen.1007681.s002.xlsx]

## Sheet: Sheet1
Table S2. Comparison of siSMAD3 top processes in IPA (Physiologic System Dvlp and Fxn), compared to recent CAD GWAS IPA analysis of predicted CAD causal genes*
IPA- enriched processes	Nelson et al. CAD GWAS genes#	siSMAD3(2) RNAseq
“CV development and fxn”	1.31e-16	1.12eE-18
“Organismal development”	1.31e-16	6.49e-18
"Organismal survival"	1.31e-16	8.86e-17
*Nelson et al. “Association analyses based on false discovery rate
implicate new loci for coronary artery disease”
