# Supplementary material for: Coronary artery disease genes SMAD3 and TCF21 promote opposing interactive genetic programs that regulate smooth muscle cell differentiation and disease risk
Source: PLoS Genet. 2018 Oct 11;14(10):e1007681. doi: 10.1371/journal.pgen.1007681 (PMC6198989; doi:10.1371/journal.pgen.1007681)
Supplement: S4 Table — (XLSX) [file pgen.1007681.s004.xlsx]

## Sheet: Sheet1
Table S4. Ingenuity analysis of DE genes identified in siTCF21 knockdown - RNA-Seq studies, molecular and cellular function pathways.
Categories	Diseases or Functions Annotation	p-Value	Predicted Activation State	Activation z-score	Molecules	# Molecules
Cellular Movement
Cellular Movement	cell movement	8.21e-17		0.81	ACKR3,ADAM8,ADAMTS1,AKT3,ANGPT1,ANGPTL1,APLN,ARAP3,ARHGAP19,ARNT,ARRDC3,BDKRB2,BDNF,BMP2,CA9,CALU,CAMKK2,CCL11,CD248,CD34,CHD4,CHST2,CSNK1E,CXCL8,CXXC5,CYP26B1,DCC,DLC1,DOCK5,DPYSL3,DYRK1B,EDN1,EDNRA,EDNRB,EEF1A2,ELN,EPHB2,EZH2,F2RL1,FABP5,FBXL19,FGD4,FGF1,FGF7,FKRP,FOXG1,GBP2,GDNF,GIPC1,GLI3,GPER1,GRINA,HGF,HIC1,HMOX1,HTT,ID1,ID3,IL11,IL24,IL33,IL7R,ITGB8,JAG1,JAM2,KARS,KCNMA1,KDM6B,LIF,LMNB2,LR…	137
Cellular Movement	migration of cells	2.97e-16		1.188	ACKR3,ADAM8,ADAMTS1,AKT3,ANGPT1,ANGPTL1,APLN,ARAP3,ARNT,ARRDC3,BDKRB2,BDNF,BMP2,CA9,CALU,CAMKK2,CCL11,CD248,CD34,CHST2,CSNK1E,CXCL8,CXXC5,CYP26B1,DCC,DLC1,DOCK5,DPYSL3,DYRK1B,EDN1,EDNRA,EDNRB,EEF1A2,ELN,EPHB2,EZH2,F2RL1,FABP5,FBXL19,FGF1,FGF7,FKRP,FOXG1,GDNF,GIPC1,GLI3,GPER1,GRINA,HGF,HIC1,HMOX1,HTT,ID1,ID3,IL11,IL24,IL33,IL7R,ITGB8,JAG1,JAM2,KARS,KCNMA1,KDM6B,LIF,LMNB2,LRRC15,MAML1,MAP2K4,MAP2K6…	125
Cellular Movement	invasion of cells	6.63e-14		1.508	ACKR3,ADAM8,ADAMTS1,ADAMTS15,AKT3,ARAP3,ARRDC3,BDNF,BMP2,CA9,CBX5,CCL11,CLDN1,CXCL8,DLC1,DPYSL3,DYRK1B,ECE1,EDN1,EDNRB,EPHB2,ESM1,ETS2,EZH2,FABP5,FGD4,FGF7,GDNF,GIPC1,HGF,HIC1,HMOX1,ID1,IL11,IL33,INSIG2,ITGB8,KCNMA1,KDM6B,LRRC15,MAP2K4,MAP2K6,MAP3K11,MBD2,MET,MINK1,MMP3,MX1,NCKAP1,NEDD4,NF2,NR4A2,NRAS,PAK3,PAPPA,PODXL,PTBP1,PTGS2,PTK2,PTPN1,PTPN23,RASA1,RGS4,SEL1L,SEMA5A,SETDB1,SIM2,SMAD3,SOX4,WB…	72
Cellular Movement	invasion of tumor cell lines	1.28e-11		1.273	ADAM8,ADAMTS1,ADAMTS15,AKT3,ARAP3,ARRDC3,BDNF,BMP2,CBX5,CCL11,CXCL8,DLC1,DPYSL3,ECE1,EDN1,EPHB2,ESM1,ETS2,EZH2,FABP5,FGF7,GDNF,GIPC1,HGF,HIC1,HMOX1,ID1,INSIG2,ITGB8,KDM6B,MAP2K4,MAP2K6,MBD2,MET,MINK1,MMP3,MX1,NCKAP1,NEDD4,NF2,NR4A2,PAPPA,PODXL,PTBP1,PTGS2,PTK2,PTPN1,RASA1,SEL1L,SEMA5A,SETDB1,SIM2,SMAD3,SOX4,WBP1L,WNT5A,WSB1	57
Cardiovascular System Development and Function, Cellular Movement	migration of endothelial cells	1.95e-10		0.232	ACKR3,ADAMTS1,ANGPT1,ANGPTL1,ARNT,BDNF,BMP2,CXCL8,CXXC5,DLC1,EDN1,ELN,F2RL1,FGF1,GIPC1,HGF,ID1,ID3,IL24,MAP2K6,MET,NR4A2,PDCD6,PDE2A,PTGS2,PTK2,PTPN1,RGCC,SEMA3A,SEMA5A,SPRY4,TNFSF15,WNT5A	33
Cardiovascular System Development and Function, Cellular Movement	cell movement of endothelial cells	5.69e-10		0.282	ACKR3,ADAMTS1,ANGPT1,ANGPTL1,ARNT,BDNF,BMP2,CCL11,CXCL8,CXXC5,DLC1,EDN1,ELN,F2RL1,FGF1,GIPC1,HGF,ID1,ID3,IL24,MAP2K6,MET,NR4A2,PDCD6,PDE2A,PTGS2,PTK2,PTPN1,RGCC,SEMA3A,SEMA5A,SPRY4,TNFSF15,WNT5A	34
Cellular Movement	cell movement of tumor cell lines	1.97e-09		1.383	ACKR3,AKT3,ARAP3,ARRDC3,BDKRB2,BDNF,BMP2,CA9,CALU,CAMKK2,CCL11,CD248,CSNK1E,CXCL8,DLC1,DYRK1B,EDN1,EDNRB,EPHB2,EZH2,F2RL1,FGD4,FGF1,FGF7,GBP2,GDNF,GIPC1,GPER1,GRINA,HGF,HIC1,HMOX1,ID1,KARS,LIF,MAP3K11,MAPK3,MET,MINK1,MMP3,MX1,NEDD4,NF2,NR4A2,NRAS,PAK3,PODXL,PTGS2,PTK2,PTPN1,PTPN14,PTPN23,RAPGEF1,RASA1,RXFP1,SEMA3A,SEMA5A,SIM2,SKI,SMAD3,SOCS3,SSH1,WNT5A	63
Cardiovascular System Development and Function, Cellular Movement	migration of vascular endothelial cells	1.22e-07		0.572	ACKR3,ADAMTS1,ANGPT1,BDNF,CXXC5,DLC1,EDN1,F2RL1,HGF,ID1,ID3,IL24,MET,NR4A2,PDE2A,PTGS2,PTPN1,SPRY4,TNFSF15	19
Cardiovascular System Development and Function, Cellular Movement	movement of vascular endothelial cells	1.52e-07		0.926	ACKR3,ADAMTS1,ANGPT1,BDNF,CXCL8,CXXC5,DLC1,EDN1,F2RL1,HGF,ID1,ID3,IL24,MET,NR4A2,PDE2A,PTGS2,PTPN1,SPRY4,TNFSF15	20
Cellular Movement	homing of cells	5.3e-07		0.303	ACKR3,ADAM8,ANGPT1,APLN,ARAP3,BDKRB2,BDNF,BMP2,CCL11,CHST2,CXCL8,DOCK5,EDN1,EDNRA,EDNRB,ELN,EPHB2,F2RL1,FGF7,GDNF,HGF,IL33,KARS,LIF,MAPK3,MET,NEDD4,PDE4B,PTGS2,PTK2,PTPN1,RXFP1,SEMA3A,SEMA5A,SMAD3,SOCS3,STX3,TRIB1,VIPR1,WNT5A	40
Cellular Movement	migration of tumor cell lines	5.86e-07		1.259	ACKR3,AKT3,ARRDC3,BDNF,BMP2,CA9,CALU,CAMKK2,CCL11,CD248,CSNK1E,CXCL8,DLC1,DYRK1B,EDN1,EPHB2,EZH2,F2RL1,FGF1,FGF7,GDNF,GIPC1,GPER1,GRINA,HGF,HIC1,HMOX1,ID1,KARS,MAP3K11,MAPK3,MET,MMP3,NF2,NR4A2,NRAS,PODXL,PTGS2,PTK2,PTPN1,RASA1,RXFP1,SEMA3A,SEMA5A,SIM2,SMAD3,SOCS3,SSH1,WNT5A	49
Cellular Movement	invasion of breast cancer cell lines	7.91e-07		0.81	ADAMTS1,ARRDC3,BMP2,CBX5,EDN1,EZH2,GIPC1,HGF,HIC1,ID1,KDM6B,MBD2,MET,MMP3,NCKAP1,NF2,PODXL,PTBP1,PTGS2,PTK2,RASA1,SIM2,SMAD3,SOX4	24
Cellular Movement	chemotaxis	9.86e-07		0.673	ACKR3,ADAM8,ANGPT1,APLN,ARAP3,BDKRB2,BDNF,BMP2,CCL11,CXCL8,DOCK5,EDN1,EDNRA,EDNRB,ELN,EPHB2,F2RL1,FGF7,GDNF,HGF,IL33,KARS,LIF,MAPK3,MET,NEDD4,PDE4B,PTGS2,PTK2,RXFP1,SEMA3A,SEMA5A,SMAD3,SOCS3,STX3,TRIB1,VIPR1,WNT5A	38
Cellular Movement, Nervous System Development and Function	migration of neurons	1.82e-06		1.317	BDNF,DCC,EDNRB,EPHB2,FKRP,FOXG1,GDNF,GLI3,HGF,LMNB2,MAP2K4,MET,NCKAP1,NFIA,NR2F2,NR4A2,PTK2,RERE,SEMA3A,ST8SIA4,ZBTB18	21
Cellular Movement	invasion of prostate cancer cell lines	4.64e-06		-0.506	CCL11,CXCL8,DPYSL3,ECE1,ETS2,EZH2,FABP5,HIC1,HMOX1,MX1,NR4A2,PODXL,WNT5A	13
Cellular Movement	cell movement of blood cells	8.03e-06		-0.907	ACKR3,ADAM8,ANGPT1,ARAP3,BDNF,BMP2,CCL11,CD34,CHST2,CXCL8,CYP26B1,DOCK5,EDN1,EDNRA,EDNRB,EEF1A2,ELN,F2RL1,FABP5,FGF1,GDNF,HGF,HMOX1,IL33,IL7R,JAM2,KARS,KDM6B,LIF,MAML1,MAPK3,NRAS,NT5E,PDE4B,PRDM1,PTGS2,PTK2,PTPN1,PTX3,RAPGEF1,RSPO3,SEMA3A,SMAD3,SOCS3,TNFRSF1B,TNFSF15,TNFSF4,TNFSF8,VIPR1,WLS,WNT5A	51
Cellular Movement	migration of breast cancer cell lines	1.2e-05		1.277	ARRDC3,BMP2,CXCL8,EZH2,FGF1,FGF7,GIPC1,GPER1,GRINA,HGF,HIC1,ID1,MAPK3,MET,NF2,PTK2,RASA1,SEMA3A,SMAD3,SSH1,WNT5A	21
Cellular Movement, Immune Cell Trafficking	leukocyte migration	1.26e-05		-0.93	ACKR3,ADAM8,ANGPT1,ARAP3,BMP2,CCL11,CD34,CHST2,CXCL8,CYP26B1,DOCK5,EDN1,EDNRA,EDNRB,EEF1A2,ELN,F2RL1,FABP5,FGF1,GDNF,HGF,HMOX1,IL33,IL7R,JAM2,KARS,KDM6B,LIF,MAML1,MAPK3,NRAS,NT5E,PDE4B,PRDM1,PTGS2,PTK2,PTPN1,PTX3,RAPGEF1,RSPO3,SEMA3A,SMAD3,SOCS3,TNFRSF1B,TNFSF15,TNFSF4,TNFSF8,VIPR1,WLS,WNT5A	50
Cellular Movement	cell movement of connective tissue cells	1.45e-05		1.433	ANGPT1,BMP2,CXCL8,EDN1,EEF1A2,ELN,FGF1,GPER1,HGF,IL33,KCNMA1,MAPK3,MET,PAK3,PTK2,RAPGEF1,SEMA3A,SMAD3,WNT5A	19
Cellular Movement	cell movement of muscle cells	1.98e-05		-0.153	BDNF,BMP2,CXCL8,ELN,HGF,HMOX1,MAPK3,MET,MMP3,MYOCD,PAPPA,PTGS2,PTK2,PTPN1,SMAD3,TRIB1	16
Cellular Movement	cell movement of breast cancer cell lines	2.01e-05		1.351	ARRDC3,BMP2,CXCL8,EZH2,FGF1,FGF7,GIPC1,GPER1,GRINA,HGF,HIC1,ID1,MAPK3,MET,NF2,PTK2,PTPN1,PTPN23,RASA1,SEMA3A,SMAD3,SSH1,WNT5A	23
Cellular Movement, Connective Tissue Development and Function	cell movement of fibroblast cell lines	2.21e-05		-0.017	BDNF,CD248,CXCL8,DLC1,FABP5,GBP2,HGF,JAG1,MET,NF2,NRAS,PMP22,PTBP1,PTGS2,PTK2,PTPN1,RASA1	17
Cellular Movement	infiltration by myeloid cells	3.51e-05		-0.013	ADAM8,CCL11,CXCL8,EDN1,EEF1A2,F2RL1,HGF,HMOX1,IL24,IL33,NT5E,PRDM1,PTGS2,PTPN1,PTX3,RSPO3,SMAD3,SOCS3,TNFRSF1B,TNFSF4,TNFSF8,WLS	22
Cellular Movement	scattering of cells	4.06e-05	Increased	2.439	CA9,EPHB2,FGF1,GDNF,HGF,MET,NRAS,PTK2,PTPN23	9
Cellular Movement	invasion of carcinoma cell lines	5.58e-05		1.722	ADAM8,AKT3,BDNF,DLC1,EZH2,FGF7,HGF,ID1,MAP2K4,MET,MMP3,PTGS2,PTK2,PTPN1,SETDB1,WNT5A,WSB1	17
Cellular Movement, Renal and Urological System Development and Function	scattering of kidney cell lines	6.11e-05		1.678	CA9,HGF,MET,NRAS,PTK2	5
Cellular Movement	migration of prostate cancer cell lines	6.62e-05		1.121	CAMKK2,CCL11,CSNK1E,CXCL8,EDN1,HGF,HIC1,HMOX1,ID1,NR4A2,WNT5A	11
Cellular Movement, Skeletal and Muscular System Development and Function	cell movement of smooth muscle cells	7.13e-05		-0.076	BDNF,BMP2,CXCL8,ELN,HGF,HMOX1,MAPK3,MMP3,MYOCD,PAPPA,PTGS2,PTK2,PTPN1,TRIB1	14
Cellular Movement, Embryonic Development	migration of embryonic cells	7.65e-05		0.513	ARNT,BDNF,EDN1,EDNRB,EPHB2,GDNF,HGF,IL11,NCKAP1,PTK2,SEMA3C	11
Cellular Movement	migration of connective tissue cells	7.87e-05		1.813	ANGPT1,BMP2,EDN1,EEF1A2,ELN,FGF1,GPER1,HGF,IL33,KCNMA1,MAPK3,PAK3,PTK2,RAPGEF1,SEMA3A	15
Cancer, Cellular Movement, Organismal Injury and Abnormalities	invasion of epithelial cells	7.96e-05		0.13	EZH2,FGF7,HGF,MAP3K11,MET,NRAS	6
Cellular Movement	cell movement of myeloid cells	8.25e-05		-0.494	ADAM8,ANGPT1,ARAP3,CCL11,CXCL8,DOCK5,EDN1,EDNRA,EDNRB,EEF1A2,ELN,F2RL1,HGF,HMOX1,IL33,KARS,MAPK3,NT5E,PDE4B,PRDM1,PTGS2,PTPN1,PTX3,RSPO3,SEMA3A,SMAD3,SOCS3,TNFRSF1B,TNFSF4,TNFSF8,VIPR1,WLS,WNT5A	33
Cellular Movement, Hematological System Development and Function, Immune Cell Trafficking	cell movement of leukocytes	8.48e-05		-0.662	ACKR3,ADAM8,ANGPT1,ARAP3,CCL11,CHST2,CXCL8,CYP26B1,DOCK5,EDN1,EDNRA,EDNRB,EEF1A2,ELN,F2RL1,FABP5,HGF,HMOX1,IL33,IL7R,JAM2,KARS,MAML1,MAPK3,NRAS,NT5E,PDE4B,PRDM1,PTGS2,PTPN1,PTX3,RAPGEF1,RSPO3,SEMA3A,SMAD3,SOCS3,TNFRSF1B,TNFSF15,TNFSF4,TNFSF8,VIPR1,WLS,WNT5A	43
Cellular Movement	cell movement of prostate cancer cell lines	8.99e-05		0.959	CAMKK2,CCL11,CSNK1E,CXCL8,EDN1,HGF,HIC1,HMOX1,ID1,MX1,NR4A2,WNT5A	12
Cellular Movement	distribution of cells	9.39e-05		1	CXCL8,DCC,EPHB2,LIF,SEMA3A,SOCS3	6
Cellular Movement, Hematological System Development and Function, Immune Cell Trafficking, Inflammatory Response	infiltration by neutrophils	0.000121		0.88	ADAM8,CXCL8,F2RL1,HGF,HMOX1,IL33,NT5E,PRDM1,PTGS2,PTX3,RSPO3,SOCS3,TNFRSF1B,WLS	14
Cellular Movement	cell movement of carcinoma cell lines	0.000134	Increased	2.02	AKT3,BDNF,CXCL8,DLC1,FGD4,HGF,HMOX1,ID1,KARS,MET,MMP3,PODXL,PTGS2,PTK2,PTPN1,SMAD3,WNT5A	17
Cellular Movement, Hematological System Development and Function, Immune Cell Trafficking, Inflammatory Response	cellular infiltration by phagocytes	0.000137		-0.034	ADAM8,CXCL8,EDN1,EEF1A2,F2RL1,HGF,HMOX1,IL33,NT5E,PRDM1,PTGS2,PTPN1,PTX3,RSPO3,SMAD3,SOCS3,TNFRSF1B,TNFSF4,WLS	19
Cellular Movement	cell movement of brain cells	0.000167		0.943	BDNF,EPHB2,FOXG1,GDNF,HGF,NFIA,PTK2,RERE,SEMA3A,ST8SIA4	10
Gene Expression
Gene Expression	expression of RNA	2.82e-14		0.53	ADM2,ARNT,BDKRB2,BDNF,BMP2,CAMKK2,CAVIN1,CBX5,CCL11,CCND3,CD34,CENPF,CHD4,CSNK1E,CSRNP2,CTDSPL,CXXC5,CYP26B1,DDX54,DVL3,DYRK1B,EDN1,EDNRB,EIF4EBP2,ETS2,EZH2,F2RL1,FGF1,FGF7,FOXG1,GABPA,GBP2,GDNF,GLI3,GPER1,H2AFX,H2AFY2,HGF,HIC1,HTT,ID1,ID3,IER5,IKZF2,IL11,IL33,IL7R,ITGB8,JAG1,KARS,KAT2B,KDM3A,KDM6B,LAMP3,LIF,LINC00473,MAML1,MAP2K4,MAP2K6,MAP3K11,MAP3K3,MAPK3,MARCKSL1,MBD2,MED28,MEPCE,MET,MRPL15,M…	128
Gene Expression	transcription	3e-14		0.198	ADM2,ARNT,BDKRB2,BDNF,BMP2,CAMKK2,CAVIN1,CBX5,CCND3,CD34,CENPF,CHD4,CSNK1E,CSRNP2,CTDSPL,CXXC5,CYP26B1,DVL3,DYRK1B,EDN1,EDNRB,ERCC5,ETS2,EZH2,F2RL1,FGF1,FGF7,FOXG1,GABPA,GBP2,GDNF,GLI3,GPER1,H2AFX,H2AFY2,HGF,HIC1,HTT,ID1,ID3,IER5,IKZF2,IL11,IL33,IL7R,ITGB8,JAG1,KARS,KAT2B,KDM3A,KDM6B,LAMP3,LIF,LINC00473,MAML1,MAP2K4,MAP2K6,MAP3K11,MAP3K3,MAPK3,MBD2,MED28,MEPCE,MET,MX1,MYOCD,NACC2,NCKAP1,NFE2L3,NF…	122
Gene Expression	transcription of RNA	6.08e-14		0.153	ARNT,BDKRB2,BDNF,BMP2,CAMKK2,CAVIN1,CBX5,CCND3,CENPF,CHD4,CSNK1E,CSRNP2,CTDSPL,CXXC5,DVL3,DYRK1B,EDN1,EDNRB,ETS2,EZH2,F2RL1,FGF1,FGF7,FOXG1,GABPA,GBP2,GDNF,GLI3,GPER1,H2AFX,H2AFY2,HGF,HIC1,HTT,ID1,ID3,IER5,IKZF2,IL11,IL33,JAG1,KARS,KAT2B,KDM3A,KDM6B,LIF,LINC00473,MAML1,MAP2K4,MAP2K6,MAP3K11,MAP3K3,MAPK3,MBD2,MED28,MEPCE,MET,MYOCD,NACC2,NFE2L3,NFIA,NFIB,NR2F2,NR4A2,NRAS,NRBF2,PDE2A,PER2,PHGDH,PID1…	112
Gene Expression	transcription of DNA	3.83e-09		-0.567	ARNT,BMP2,CAMKK2,CBX5,CCND3,CENPF,CHD4,CSRNP2,CXXC5,DVL3,DYRK1B,EDN1,EDNRB,ETS2,EZH2,F2RL1,FGF1,FGF7,FOXG1,GABPA,GDNF,GLI3,GPER1,H2AFY2,HIC1,ID1,ID3,IER5,IKZF2,IL11,IL33,JAG1,KARS,KAT2B,KDM3A,KDM6B,LIF,LINC00473,MAML1,MAPK3,MBD2,MEPCE,MET,MYOCD,NACC2,NFE2L3,NFIA,NFIB,NR2F2,NR4A2,NRBF2,PDE2A,PER2,PID1,PLAGL2,POU2F2,PRDM1,PTBP1,PTPRN,RASD1,RBPJ,RGCC,RPS6KA4,SETDB1,SIM2,SKI,SMAD3,SMAD9,SOX17,SOX4,SS…	86
Gene Expression	transactivation	9.29e-09		-0.862	ARNT,BDNF,BMP2,CCND3,CHD4,CXCL8,EDN1,ETS2,FABP5,FGF1,GABPA,HGF,HTT,ID1,ID3,IL33,INHBE,KAT2B,MAP2K6,MAP3K3,MAPK3,MARCKSL1,MED28,MX1,NFIA,NFIB,NR4A2,NRAS,PEG10,PLAGL2,PODXL,POU2F2,PRDM1,PTGS2,PTPN1,RBPJ,SKI,SMAD3,SOCS3,TBL1XR1,TNFRSF1B,TSC22D3,ZNF467	43
Cell Cycle, Gene Expression	binding of DNA	1.23e-08		1.021	ARNT,BMP2,CXCL8,EDN1,ERCC5,ETS2,EZH2,FGF1,GBP2,H3F3A/H3F3B,HGF,HTT,ID1,ID3,IL11,IL24,IL33,JAG1,KAT2B,LIF,MAML1,MAP2K6,MAPK3,MBD2,MYOCD,NR2F2,NR4A2,NRAS,PIP,PRDM1,PTK2,PTPN1,RBPJ,RGCC,SCD,SMAD3,SOCS2,SOCS3,TNFRSF1B,TSC22D3	40
Gene Expression	activation of DNA endogenous promoter	1.41e-08		-0.422	ARNT,BMP2,CCND3,CHD4,CSRNP2,CXXC5,EDN1,EDNRB,ETS2,EZH2,F2RL1,FGF1,FOXG1,GABPA,GDNF,GLI3,GPER1,H2AFY2,HIC1,ID1,ID3,IER5,IKZF2,IL11,IL33,JAG1,KAT2B,KDM3A,KDM6B,LIF,MAML1,MAPK3,MBD2,MEPCE,MET,MYOCD,NFE2L3,NFIA,NFIB,NR2F2,NR4A2,NRBF2,PDE2A,PER2,PID1,PLAGL2,POU2F2,PRDM1,PTBP1,PTPRN,RBPJ,RGCC,RPS6KA4,SETDB1,SIM2,SKI,SMAD3,SOX17,SOX4,SSBP3,TAF9B,TBL1XR1,TEAD2,TET3,TGIF2,TNFSF8,TSC22D3,WNT5A,WWP2,ZBTB18,…	71
Gene Expression	transactivation of RNA	1.01e-07		-0.608	ARNT,BDNF,BMP2,CCND3,CHD4,CXCL8,ETS2,FABP5,FGF1,GABPA,HGF,HTT,ID1,ID3,IL33,INHBE,KAT2B,MAP2K6,MAPK3,MED28,MX1,NFIA,NFIB,NR4A2,PEG10,PLAGL2,PODXL,POU2F2,PRDM1,PTGS2,PTPN1,RBPJ,SKI,SMAD3,SOCS3,TBL1XR1,TNFRSF1B,TSC22D3,ZNF467	39
Cell Cycle, Gene Expression	binding of protein binding site	5.87e-07		0.582	BMP2,CXCL8,EDN1,ETS2,EZH2,FGF1,GBP2,HGF,HTT,ID1,ID3,IL11,IL24,IL33,LIF,MAML1,MAP2K6,NR2F2,NRAS,PTK2,RBPJ,RGCC,SMAD3,TNFRSF1B	24
Cell Death and Survival
Cell Death and Survival	apoptosis	5.56e-12		-0.421	ADAM8,ADAMTS1,AKT3,ALDH1A1,ANGPT1,ANGPTL1,APLN,ARNT,BCL2L13,BDKRB2,BDNF,BIRC3,BMP2,BOK,CBX5,CCL11,CCND3,CENPF,CSNK1E,CXCL8,CYP26B1,DCC,DEGS1,DLC1,DPP9,ECE1,EDA2R,EDN1,EDNRA,EDNRB,EEF1A2,EPHB2,ERCC5,ETS2,EZH2,F2RL1,FAM162A,FBXO31,FGF1,FOXG1,G0S2,GALNT10,GDNF,GLI3,GPER1,H2AFX,HGF,HIC1,HMOX1,HTT,ID1,ID3,IL11,IL24,IL33,IL7R,INTS1,JAG1,KAT2B,KCNMA1,KDM3A,KDM6B,LATS1,LIF,MAP2K4,MAP2K6,MAP3K11,MAP3K3,MA…	141
Cell Death and Survival	cell survival	5.35e-11		0.572	ACKR3,ADAMTS1,AGTRAP,AK5,AKT3,ANGPT1,ANGPTL1,APLN,ARAP3,ARNT,BDNF,BMP2,CA9,CBX5,CCL11,CHD4,CTDSPL,CXCL8,DCC,DPP9,DYRK1B,EDN1,EPHB2,ERCC5,ETS2,EZH2,F2RL1,FGF1,FGF7,FOXG1,GDNF,GLI3,H2AFX,HGF,HMOX1,HTT,IKZF2,IL11,IL24,IL33,IL7R,JAG1,LIF,MAP2K4,MAP2K6,MAP3K11,MAPK3,MCFD2,MET,MX1,NR4A2,NRAS,OPN1SW,PACS2,PHLPP2,PNPLA6,POU2F2,PPP2R1B,PRDM1,PTGS2,PTK2,PTPN1,PTPN13,PTPN22,PTPN23,PTPRN,RASA1,RHOJ,RPS6KA4,S…	89
Cell Death and Survival	cell viability	1.62e-10		0.481	ACKR3,ADAMTS1,AGTRAP,AK5,AKT3,ANGPT1,ANGPTL1,APLN,ARNT,BDNF,BMP2,CA9,CBX5,CCL11,CHD4,CTDSPL,CXCL8,DCC,DPP9,DYRK1B,EDN1,EPHB2,ETS2,EZH2,F2RL1,FGF1,FGF7,FOXG1,GDNF,GLI3,H2AFX,HGF,HMOX1,HTT,IKZF2,IL11,IL24,IL33,IL7R,JAG1,LIF,MAP2K4,MAP2K6,MAP3K11,MAPK3,MCFD2,MET,MX1,NR4A2,NRAS,PACS2,PHLPP2,PNPLA6,POU2F2,PPP2R1B,PRDM1,PTGS2,PTK2,PTPN1,PTPN13,PTPN22,PTPN23,PTPRN,RASA1,RHOJ,SCD,SEL1L,SETDB1,SIM2,SLC19A…	84
Cell Death and Survival	cell death	6.37e-10		-0.271	ABCC9,ACKR3,ADAM8,ADAMTS1,AKT3,ALDH1A1,ANGPT1,ANGPTL1,APLN,ARAP3,ARNT,ATG4A,BCL2L13,BDKRB2,BDNF,BIRC3,BMP2,BOK,CA9,CBX5,CCL11,CCND3,CENPF,CHMP4B,CSNK1E,CXCL8,CYP26B1,DCC,DEGS1,DLC1,DPP9,DPYSL3,ECE1,EDA2R,EDN1,EDNRA,EDNRB,EEF1A2,EMP2,EPHB2,ERCC5,ETS2,EZH2,F2RL1,FAM162A,FAM49B,FBXO31,FGF1,FGF7,FOXG1,G0S2,GALNT10,GDNF,GLI3,GPER1,GRINA,H2AFX,H3F3A/H3F3B,HGF,HIC1,HMOX1,HTT,ID1,ID3,IKZF2,IL11,IL24,IL33…	163
Cell Death and Survival, Organismal Injury and Abnormalities	necrosis of epithelial tissue	1.34e-09		-1.029	ADAMTS1,ALDH1A1,ANGPT1,APLN,BDNF,BIRC3,BOK,CXCL8,DCC,EDN1,EMP2,EPHB2,F2RL1,FGF1,FGF7,HGF,HMOX1,HTT,ID1,IL11,IL24,IL33,MAML1,MAP2K4,MAP2K6,MAPK3,MET,MMP3,NF2,NRAS,PMP22,PTGS2,PTK2,PTPN1,RBPJ,RGS4,SCD,SEL1L,SEMA3A,SEMA7A,SKI,SMAD3,SOCS3,TNFRSF10B,TNFRSF1B,TNFSF15	46
Cell Death and Survival	necrosis	4.84e-09		-0.529	ABCC9,ACKR3,ADAM8,ADAMTS1,AKT3,ALDH1A1,ANGPT1,ANGPTL1,APLN,ARNT,ATG4A,BCL2L13,BDNF,BIRC3,BMP2,BOK,CA9,CBX5,CCL11,CCND3,CHMP4B,CXCL8,DCC,DPP9,DPYSL3,EDA2R,EDN1,EDNRA,EDNRB,EEF1A2,EMP2,EPHB2,ETS2,EZH2,F2RL1,FAM162A,FBXO31,FGF1,FGF7,FOXG1,G0S2,GALNT10,GDNF,GLI3,GPER1,GRINA,H2AFX,HGF,HIC1,HMOX1,HTT,ID1,ID3,IKZF2,IL11,IL24,IL33,IL7R,ITPRIP,JAG1,KCNMA1,LATS1,LIF,MAML1,MAP2K4,MAP2K6,MAP3K11,MAPK3,MBTPS1…	133
Cell Death and Survival	apoptosis of tumor cell lines	7.93e-09		-0.186	AKT3,ARNT,BCL2L13,BDNF,BIRC3,BMP2,BOK,CBX5,CCND3,CXCL8,DCC,EDA2R,EDN1,EPHB2,ETS2,EZH2,FBXO31,FOXG1,G0S2,GALNT10,GDNF,GLI3,GPER1,H2AFX,HGF,HIC1,HMOX1,HTT,ID1,ID3,IL11,IL24,JAG1,LATS1,LIF,MAP2K4,MAP2K6,MAP3K11,MAPK3,MET,NACC2,NEDD4,NFIB,NR4A2,NRAS,PACS2,PDE4B,PDE4D,PHGDH,PLAGL2,PRDM1,PTGS2,PTK2,PTPN1,PTPN13,PTPN22,RASA1,RASD1,RHOJ,SAE1,SCD,SEMA3A,SIM2,SMAD3,SMARCD1,SOCS3,SOX4,TBL1XR1,TNFRSF10B,TNFR…	75
Cell Death and Survival	cell death of tumor cell lines	2.97e-08		-0.589	ACKR3,AKT3,ARNT,ATG4A,BCL2L13,BDNF,BIRC3,BMP2,BOK,CBX5,CCND3,CXCL8,DCC,DPP9,EDA2R,EDN1,EPHB2,ETS2,EZH2,FBXO31,FGF7,FOXG1,G0S2,GALNT10,GDNF,GLI3,GPER1,GRINA,H2AFX,HGF,HIC1,HMOX1,HTT,ID1,ID3,IL11,IL24,JAG1,LATS1,LIF,MAML1,MAP2K4,MAP2K6,MAP3K11,MAPK3,MED28,MET,MMP3,NACC2,NEDD4,NFIB,NR4A2,NRAS,NT5E,OAZ1,PACS2,PDE4B,PDE4D,PHGDH,PLAGL2,PPP2R1B,PRDM1,PTGS2,PTK2,PTPN1,PTPN13,PTPN22,RASA1,RASD1,REPIN1,RHO…	87
Cell Death and Survival, Organismal Injury and Abnormalities	cell death of epithelial cells	1.1e-07		-1.452	ALDH1A1,BIRC3,BOK,CXCL8,DCC,EDN1,EMP2,EPHB2,FGF1,FGF7,HGF,HMOX1,HTT,ID1,IL11,IL24,IL33,MAML1,MAP2K4,MAP2K6,MET,MMP3,NF2,NRAS,PMP22,PTGS2,PTK2,PTPN1,RGS4,SCD,SEL1L,SEMA7A,SKI,SMAD3,SOCS3,TNFRSF10B,TNFRSF1B	37
Cell Death and Survival, Cellular Function and Maintenance	self-renewal of cells	2.73e-06		1.798	FOXG1,GLI3,ID1,IL11,JAG1,LIF,MCFD2,POU2F2,PTK2,RBPJ,SEL1L,SH3GL1,WLS,WNT5A	14
Cell Death and Survival, Cellular Development, Cellular Function and Maintenance, Cellular Growth and Proliferation	self-renewal of stem cells	4.14e-06		1.073	FOXG1,GLI3,ID1,LIF,MCFD2,POU2F2,RBPJ,WLS,WNT5A	9
Cell Death and Survival, Organismal Injury and Abnormalities	cell death of endothelial cells	5.81e-06		-0.071	ADAMTS1,ANGPT1,APLN,BDNF,CXCL8,EDN1,F2RL1,FGF1,HGF,HMOX1,MAP2K6,MAPK3,PTK2,RBPJ,SEMA3A,TNFRSF10B,TNFRSF1B,TNFSF15	18
Cell Death and Survival	neuronal cell death	7e-06		-0.214	ADAM8,AKT3,ANGPT1,APLN,BDNF,BMP2,BOK,CXCL8,DCC,DPYSL3,EPHB2,ETS2,F2RL1,FAM162A,FGF1,FOXG1,GDNF,GLI3,HGF,HMOX1,HTT,IL11,ITPRIP,KCNMA1,LIF,MAP2K4,MAP3K11,MET,MMP3,NR4A2,PACS2,PAK3,PTGS2,RASD1,SEL1L,SEMA3A,SMAD3,SOX4,ST8SIA4,TNFRSF1B,WNT5A,ZBTB18	42
Cell Death and Survival, Embryonic Development	cell viability of embryonic cells	1.36e-05		-0.447	ANGPT1,BDNF,GLI3,H2AFX,HGF,LIF,PNPLA6,SETDB1	8
Cell Death and Survival	cell viability of tumor cell lines	2.18e-05		0.075	ACKR3,ADAMTS1,AGTRAP,AK5,BDNF,BMP2,CA9,CBX5,CCL11,CTDSPL,CXCL8,DCC,DPP9,DYRK1B,EZH2,HGF,HMOX1,HTT,JAG1,LIF,MAP2K4,MAP2K6,MET,NRAS,PACS2,PHLPP2,POU2F2,PPP2R1B,PTGS2,PTK2,PTPN1,PTPN13,PTPN22,PTPN23,PTPRN,RASA1,RHOJ,SCD,SEL1L,SIM2,SLC19A1,SMAD3,SMARCD1,SOCS3,TNFRSF10B,TNFRSF1B,TNFSF8	47
Cell Death and Survival	apoptosis of carcinoma cell lines	2.58e-05		-0.045	AKT3,ETS2,FBXO31,GLI3,HGF,HMOX1,ID1,ID3,IL24,JAG1,MAP2K4,MET,NFIB,PDE4D,PTGS2,PTPN1,RASD1,SCD,SMARCD1,TNFRSF10B,WNT5A	21
Cell Death and Survival	apoptosis of hepatoma cell lines	2.81e-05		0.023	ARNT,GALNT10,HGF,IL24,MAP2K4,MAP3K11,MET,NEDD4,PACS2,PTGS2,SCD,SMAD3,SOX4,TNFRSF10B	14
Cell Death and Survival, Organismal Injury and Abnormalities	apoptosis of epithelial cells	3.16e-05		-1.306	ALDH1A1,BIRC3,CXCL8,EDN1,HGF,ID1,IL11,MAP2K4,MET,MMP3,PTGS2,PTK2,PTPN1,SCD,SEL1L,SEMA7A,SKI,SMAD3,SOCS3,TNFRSF10B,TNFRSF1B	21
Cell Death and Survival	cell death of carcinoma cell lines	3.4e-05		-0.144	AKT3,ETS2,FBXO31,GLI3,HGF,HMOX1,ID1,ID3,IL24,JAG1,MAP2K4,MET,NFIB,NR4A2,NT5E,PDE4D,PTGS2,PTPN1,RASD1,SCD,SMARCD1,TNFRSF10B,WNT5A	23
Cell Death and Survival, Skeletal and Muscular System Development and Function	cell viability of muscle cells	4.95e-05		0.388	APLN,BMP2,DYRK1B,EDN1,HGF,HMOX1,LIF,TNFRSF10B	8
Cell Death and Survival	cell viability of blood cells	0.000119		0.499	ACKR3,ARNT,CCL11,CXCL8,HGF,IKZF2,IL11,IL33,IL7R,MAP2K4,MAPK3,MX1,PRDM1,RASA1,SMAD3,TNFRSF1B,TNFSF15,TNFSF8,TSC22D3,WNT5A	20
Cellular Development, Cellular Growth and Proliferation
Cellular Development, Cellular Growth and Proliferation	cell proliferation of tumor cell lines	6.08e-12		0.367	ACKR3,ADAMTS1,ADAMTS15,AKT3,ALDH1A1,ANO3,ANXA10,ARNT,ARRDC3,BDKRB2,BDNF,BMP2,CA9,CCL11,CCND3,CCNG2,CD248,CHD4,CSNK1E,CXCL8,DCC,DEGS1,DLC1,DVL3,EDN1,ETS2,EZH2,F2RL1,FABP5,FGF1,FGF7,FOXG1,G0S2,GALNT10,GDNF,GPER1,HGF,HIC1,HMOX1,HTT,ID1,ID3,IL11,IL24,INPP5F,ITGB8,JAG1,KAT2B,LATS1,LIF,MAP2K4,MAP2K6,MAP3K11,MAPK3,MBD2,MED28,MET,MYOCD,NACC2,NF2,NFIB,NR4A2,NRAS,OAZ1,PDE4D,PEG10,PHGDH,PHLPP2,PLOD2,PRDM1,P…	101
Cellular Development, Cellular Function and Maintenance, Cellular Growth and Proliferation	assembly of cells	1.67e-09		0.243	ADAMTS1,ANGPT1,ANGPTL1,BDNF,BMP2,CCL11,CD34,CXCL8,EDN1,EDNRB,F2RL1,FGF1,HEG1,HGF,HMOX1,ID1,KCNJ2,MAP2K6,MET,NR2F2,NR4A2,PDCD6,PDE2A,PTGS2,PTK2,PTPN1,RGCC,SEMA3A,SEMA5A,SMAD3,SPRY4,TNFSF15,WNT5A	33
Cardiovascular System Development and Function, Cellular Development, Cellular Function and Maintenance, Cellular Growth and Proliferation, Organismal Development, Tissue Development	endothelial cell development	5.37e-09		0.397	ADAMTS1,ANGPT1,ANGPTL1,BDNF,BMP2,CCL11,CD34,CXCL8,EDN1,EDNRB,F2RL1,FGF1,HEG1,HGF,HMOX1,ID1,KCNJ2,MAP2K6,MET,NR2F2,NR4A2,PDCD6,PDE2A,PTGS2,PTK2,PTPN1,RGCC,SEMA3A,SEMA5A,SPRY4,TNFSF15,WNT5A	32
Cardiovascular System Development and Function, Cellular Development, Cellular Function and Maintenance, Cellular Growth and Proliferation, Organismal Development, Tissue Development	proliferation of endothelial cells	6.25e-09		-0.228	ADAMTS1,ANGPT1,ANGPTL1,BDNF,BMP2,CCL11,CD34,CXCL8,EDN1,EDNRB,F2RL1,FGF1,HGF,HMOX1,ID1,KCNJ2,NR2F2,NR4A2,PDCD6,PDE2A,PTGS2,PTK2,PTPN1,RGCC,SEMA3A,SEMA5A,SPRY4,TNFSF15,WNT5A	29
Cellular Growth and Proliferation, Connective Tissue Development and Function, Tissue Development	proliferation of connective tissue cells	1.23e-08	Increased	2.026	AKT3,APLN,BMP2,CCND3,CCNG2,CTHRC1,CXCL8,EDN1,EDNRA,EDNRB,ELN,EZH2,F2RL1,FGF1,FGF7,GLI3,GPER1,HGF,HMOX1,IL24,KCNMA1,LATS1,LIF,MAP2K6,MAP3K3,MAPK3,MET,NF2,NPR3,NRAS,PTGS2,PTK2,PTPN1,RAPGEF1,RASA1,RASD1,SETDB1,SKI,SMAD3,SOCS3,SOX4,TNFRSF10B,TNFSF15,WNT5A	44
Cancer, Cellular Development, Cellular Growth and Proliferation, Organismal Injury and Abnormalities, Tumor Morphology	proliferation of tumor cells	4.47e-08		0.684	ARRDC3,BMP2,CA12,CA9,CCL11,CCND3,CXCL8,DCC,EDN1,EZH2,F2RL1,FGF1,GDNF,HGF,HMOX1,ID1,ID3,IL24,JAG1,MET,MLLT1,MMP3,NF2,NR2F2,NR4A2,NRAS,PDE4D,PEG10,PTGS2,PTPN13,SAE1,SETDB1,SKI,SMAD3,SOCS3,WNT5A	36
Cellular Development, Cellular Growth and Proliferation, Organ Development, Skeletal and Muscular System Development and Function, Tissue Development	proliferation of muscle cells	7.33e-08		-0.074	AGTRAP,BDNF,BMP2,CXCL8,EDN1,EDNRA,ELN,FGF1,GPER1,HGF,HMOX1,ID3,LIF,MAML1,MAPK3,MET,MYOCD,NPR3,NR4A2,PAPPA,PDE4D,PTGS2,PTK2,PTPN1,RBPJ,RGS4,SMAD3,SOCS3,TNFRSF10B,TNFRSF1B,TRIB1	31
Cellular Growth and Proliferation	cell proliferation of hematopoietic cell lines	8.81e-08		0.315	BMP2,ETS2,EZH2,F2RL1,FGF1,FGF7,IL11,IL24,IL7R,LIF,MAP2K4,MAPK3,MET,NRAS,PTK2,SOCS2,SOCS3,TNFRSF1B,TNFSF15,TSC22D3,VPS39,WNT5A	22
Cellular Development, Cellular Growth and Proliferation	proliferation of stem cells	1.13e-07		1.969	APLN,BDNF,BMP2,CCL11,CCND3,EDN1,EZH2,GDNF,HGF,IL11,JAG1,KDM3A,LIF,NF2,NFIB,PTGS2,SEL1L,SOCS3,SOX17,WLS,WNT5A	21
Cellular Growth and Proliferation, Tissue Development	proliferation of epithelial cells	1.33e-07		1.744	ARNT,CCND3,CCNG2,CXCL8,DCC,DLC1,EDN1,EDNRA,EDNRB,EZH2,FGF1,FGF7,HGF,HTT,ID1,IL11,IL24,ITGB8,MAP2K4,MAP2K6,MAP3K3,MET,NF2,NFIB,NRAS,PTGS2,PTK2,PTPN1,RBPJ,RGS4,SIM2,SKI,SMAD3,SOCS3,SOX4,TNFRSF1B,WNT5A	37
Cellular Growth and Proliferation	cytostasis	1.42e-07		0.341	BMP2,CCND3,FGF1,GBP2,HGF,ID1,JAG1,LATS1,LIF,MAP2K4,MAP2K6,MAPK3,MET,NF2,NRAS,OAZ1,PLAGL2,PTPN1,RBPJ,SKI,SLC19A1,SMAD3,SOCS3,TNFRSF10B,TNFSF8	25
Cellular Development, Cellular Growth and Proliferation, Organ Development, Skeletal and Muscular System Development and Function, Tissue Development	proliferation of smooth muscle cells	1.5e-07		0.03	AGTRAP,BMP2,CXCL8,EDN1,EDNRA,ELN,GPER1,HGF,HMOX1,ID3,MAPK3,MYOCD,NPR3,NR4A2,PAPPA,PDE4D,PTGS2,PTK2,PTPN1,RBPJ,SMAD3,SOCS3,TNFRSF10B,TNFRSF1B,TRIB1	25
Cellular Growth and Proliferation	proliferation of central nervous system cells	2.46e-07	Increased	2.041	AKT3,ANGPT1,BMP2,CAMKK2,EDN1,EDNRB,FOXG1,GLI3,HGF,HTT,ID1,ID3,IL24,LMNB2,NF2,TGIF2,ZBTB18	17
Cellular Development, Cellular Growth and Proliferation, Hematological System Development and Function	cell proliferation of leukocyte cell lines	1.2e-06		0.732	BMP2,EZH2,F2RL1,FGF1,FGF7,IL11,IL24,IL7R,LIF,MAP2K4,MET,NRAS,PTK2,SOCS2,SOCS3,TNFRSF1B,TSC22D3,VPS39,WNT5A	19
Cellular Development, Cellular Growth and Proliferation, Hematological System Development and Function, Hematopoiesis	proliferation of hematopoietic cells	1.42e-06		-0.045	BMP2,CCND3,CD34,CXCL8,ETS2,EZH2,IL11,IL33,IL7R,LIF,MAP2K4,MAPK3,MLLT1,NRAS,PRDM1,PTGS2,PTPN22,SH3GL1,SOCS2,SOCS3,TNFRSF10B,TNFRSF1B,WNT5A	23
Cellular Development, Cellular Growth and Proliferation, Nervous System Development and Function, Tissue Development	growth of axons	1.45e-06		0.795	BDNF,CHST2,DCC,EEA1,EPHB2,GDNF,HGF,INPP5F,LIF,MET,NFIA,RASA1,SEMA3A,SEMA5A,SEMA7A,WNT5A,ZBTB18	17
Cellular Development, Cellular Growth and Proliferation, Nervous System Development and Function, Tissue Development	proliferation of neuronal cells	1.67e-06	Increased	2.7	ANGPT1,BDNF,BMP2,CAMKK2,CHST2,CSNK1E,DCC,DPYSL3,EEA1,EPHB2,FGF1,FGF7,FOXG1,GDNF,GLI3,HGF,HTT,ID1,ID3,INPP5F,JAG1,LIF,MAML1,MAPK3,MET,NF2,NFIA,RAPGEF1,RASA1,RBPJ,SEMA3A,SEMA5A,SEMA7A,SOCS2,SOCS3,WNT5A,ZBTB18	37
Cellular Development, Cellular Growth and Proliferation, Nervous System Development and Function, Tissue Development	development of neurons	1.84e-06		0.792	ANGPT1,BDNF,BMP2,CAMKK2,COL4A5,DCC,DPYSL3,ECE1,EDNRA,EIF4EBP2,EPHB2,FARP2,FBXO31,FOXG1,GABPA,GDNF,GLI3,HGF,HTT,ID1,IL11,KCNJ2,LIF,LRRN3,MAP2K4,MARK4,MET,MINK1,NFIA,NFIB,NR4A2,PAK3,PHGDH,PMP22,PRDM1,PTGS2,PTK2,RBPJ,RERE,RGS2,SEMA3A,SEMA7A,SMAD3,SOX4,ST8SIA4,STX3,TNFRSF1B,WNT5A,ZBTB18	49
Cellular Development, Cellular Growth and Proliferation, Hematological System Development and Function, Hematopoiesis	proliferation of hematopoietic progenitor cells	1.88e-06		-0.045	BMP2,CCND3,CD34,CXCL8,ETS2,EZH2,IL11,IL33,IL7R,LIF,MAP2K4,MAPK3,NRAS,PRDM1,PTGS2,PTPN22,SH3GL1,SOCS2,SOCS3,TNFRSF10B,TNFRSF1B,WNT5A	22
Cellular Development, Cellular Growth and Proliferation, Connective Tissue Development and Function, Skeletal and Muscular System Development and Function, Tissue Development	formation of osteoclasts	2.32e-06		0.463	BMP2,CCL11,CXCL8,IL11,IL33,IL7R,LIF,MAPK3,NFIA,PRDM1,PTGS2,RBPJ,SOCS3,TNFRSF1B	14
Cellular Development, Cellular Growth and Proliferation	proliferation of blood cells	2.34e-06		1.143	B3GNT5,BIRC3,BMP2,CCL11,CCND3,CD34,CXCL8,EPHB2,ETS2,EZH2,F2RL1,HGF,HMOX1,ID3,IKZF2,IL11,IL24,IL33,IL7R,JAG1,LIF,MAP2K4,MAP2K6,MAPK3,MET,MLLT1,MMP3,NRAS,NT5E,PDE4D,PLCL2,POU2F2,PRDM1,PTGS2,PTK2,PTPN22,PTPRN,RGS2,RPS6KA4,SH3GL1,SMAD3,SOCS2,SOCS3,ST3GAL2,TNFRSF10B,TNFRSF1B,TNFSF15,TNFSF4,TSC22D3,WNT5A,WWP2	51
Cellular Growth and Proliferation, Nervous System Development and Function, Organ Development	proliferation of brain cells	2.54e-06		1.912	BMP2,CAMKK2,EDN1,FOXG1,GLI3,HGF,HTT,ID1,ID3,LMNB2,NF2,TGIF2,ZBTB18	13
Cellular Development, Cellular Growth and Proliferation	cell proliferation of breast cancer cell lines	2.56e-06		-0.371	ACKR3,ADAMTS1,ARRDC3,BDKRB2,CA9,CSNK1E,DEGS1,DLC1,ETS2,EZH2,FABP5,FGF1,FGF7,G0S2,GPER1,HGF,HIC1,ID1,IL24,LATS1,MAP2K6,MBD2,MED28,MET,NACC2,PTBP1,PTK2,SEL1L,SIM2,SLC19A1,SLC36A1,TNFSF15,WNT5A	33
Cancer, Cellular Development, Cellular Growth and Proliferation, Organismal Injury and Abnormalities, Tumor Morphology	proliferation of cancer cells	2.92e-06		0.74	BMP2,CCND3,CXCL8,DCC,EDN1,EZH2,F2RL1,FGF1,GDNF,HGF,ID1,ID3,IL24,JAG1,MET,MLLT1,NF2,NR2F2,NR4A2,PEG10,PTGS2,PTPN13,SAE1,SKI,SMAD3,SOCS3,WNT5A	27
Cellular Development, Cellular Growth and Proliferation, Connective Tissue Development and Function, Tissue Development	cell proliferation of fibroblasts	4.04e-06		1.032	BMP2,CCND3,EDN1,EDNRA,ELN,EZH2,FGF1,GPER1,HGF,HMOX1,IL24,LATS1,LIF,MAP2K6,MAPK3,MET,NF2,NPR3,NRAS,RASA1,SKI,SMAD3,SOCS3,TNFRSF10B,TNFSF15,WNT5A	26
Cell Death and Survival, Cellular Development, Cellular Function and Maintenance, Cellular Growth and Proliferation	self-renewal of stem cells	4.14e-06		1.073	FOXG1,GLI3,ID1,LIF,MCFD2,POU2F2,RBPJ,WLS,WNT5A	9
Cell-To-Cell Signaling and Interaction, Cellular Growth and Proliferation	stimulation of cells	6.72e-06		1.12	ANGPT1,BDNF,BMP2,CCL11,CCND3,CXCL8,EDN1,FGF7,GDNF,HGF,HMOX1,IL11,IL24,IL33,KCNJ2,LIF,PTGS2,SLC2A3,SMAD3,SPRY1,TNFRSF1B,TNFSF15,WNT5A	23
Cardiovascular System Development and Function, Cellular Development, Cellular Growth and Proliferation, Organ Development, Skeletal and Muscular System Development and Function, Tissue Development	proliferation of vascular smooth muscle cells	6.81e-06		-0.131	AGTRAP,BMP2,CXCL8,EDN1,GPER1,HGF,HMOX1,ID3,PAPPA,PTPN1,SMAD3,SOCS3,TNFRSF10B,TNFRSF1B,TRIB1	15
Cellular Development, Cellular Growth and Proliferation, Nervous System Development and Function, Tissue Development	outgrowth of axons	7.15e-06		0.707	BDNF,DCC,EEA1,EPHB2,HGF,MET,NFIA,RASA1,SEMA3A,SEMA7A,WNT5A,ZBTB18	12
Cellular Development, Cellular Growth and Proliferation, Hematological System Development and Function, Hematopoiesis, Lymphoid Tissue Structure and Development, Tissue Development	leukopoiesis	1.06e-05		0.25	BDNF,BMP2,CCL11,CCND3,CHD4,CXCL8,CYP26B1,EEF1A2,ETS2,EZH2,GABPA,GLI3,HGF,ID1,ID3,IL11,IL24,IL33,IL7R,ITGB8,JAG1,LIF,MAP2K4,MAPK3,MBD2,MINK1,MLLT1,NR4A2,PLCL2,POU2F2,PRDM1,PTGS2,PTPN22,RASA1,RBPJ,SEMA3A,SLC19A1,SMAD3,SOCS2,SOCS3,SOX4,TNFRSF1B,TNFSF15,TNFSF4,TNFSF8,TRIB1,WNT5A	47
Cellular Development, Cellular Growth and Proliferation	proliferation of progenitor cells	1.85e-05		0.847	BDNF,CCL11,CYP26B1,EZH2,GDNF,IL11,JAG1,LIF,SOCS3,SPRY1,WNT5A	11
Cellular Development, Cellular Growth and Proliferation, Nervous System Development and Function, Tissue Development	outgrowth of neurites	2.28e-05		1.416	ANGPT1,BDNF,BMP2,CSNK1E,DCC,DPYSL3,EEA1,EPHB2,FGF1,FGF7,FOXG1,GDNF,HGF,HTT,LIF,MAPK3,MET,NF2,NFIA,RAPGEF1,RASA1,SEMA3A,SEMA5A,SEMA7A,SOCS2,WNT5A,ZBTB18	27
Cellular Development, Cellular Growth and Proliferation, Embryonic Development, Organismal Development	proliferation of embryonic cells	2.42e-05	Increased	2.28	APLN,ARNT,BDNF,BMP2,CCND3,EDN1,FGF7,FOXG1,GLI3,HGF,ID1,ID3,JAG1,LIF,MET,PRDM1,PTGS2,SOCS3,WNT5A	19
Cellular Growth and Proliferation, Lymphoid Tissue Structure and Development	proliferation of lymphatic system cells	2.81e-05		1.844	B3GNT5,BIRC3,BMP2,CCND3,CXCL8,EDN1,EDNRB,EPHB2,ETS2,F2RL1,FGF1,HGF,HMOX1,ID3,IKZF2,IL11,IL24,IL33,IL7R,JAG1,LIF,MAP2K4,MAP2K6,MAP3K3,MAPK3,MMP3,NRAS,NT5E,PDE4D,PLCL2,POU2F2,PRDM1,PTGS2,PTPN22,RGS2,RPS6KA4,SMAD3,SOCS3,ST3GAL2,TNFRSF10B,TNFRSF1B,TNFSF15,TNFSF4,TSC22D3,WWP2	45
Cellular Development, Cellular Growth and Proliferation	cell proliferation of melanoma cell lines	3.18e-05		0.155	ACKR3,AKT3,CCND3,EDN1,EZH2,HGF,HMOX1,MAPK3,PDE4D,PHGDH,RHOJ,SIM2,SKI,SOX4,TACC2	15
Cellular Development, Cellular Growth and Proliferation, Nervous System Development and Function, Tissue Development	growth of neurites	3.54e-05		1.732	ANGPT1,BDNF,BMP2,CHST2,CSNK1E,DCC,DPYSL3,EEA1,EPHB2,FGF1,FGF7,FOXG1,GDNF,HGF,HTT,INPP5F,LIF,MAPK3,MET,NF2,NFIA,RAPGEF1,RASA1,SEMA3A,SEMA5A,SEMA7A,SOCS2,SOCS3,WNT5A,ZBTB18	30
Cell-To-Cell Signaling and Interaction, Cellular Growth and Proliferation	induction of cells	3.76e-05		0.418	BDNF,BMP2,CXCL8,EDN1,HGF,IL24,IL33,LIF,PTGS2,SMAD3,TNFRSF1B,WNT5A	12
Cellular Growth and Proliferation	cytostasis of tumor cell lines	4.28e-05		-0.58	BMP2,CCND3,JAG1,LATS1,LIF,MAP2K6,MET,NF2,NRAS,RBPJ,SLC19A1,SMAD3,TNFRSF10B,TNFSF8	14
Cancer, Cellular Development, Cellular Growth and Proliferation, Organismal Injury and Abnormalities, Tumor Morphology	proliferation of carcinoma cells	4.4e-05		0.478	DCC,EZH2,HGF,ID1,ID3,MET,PTPN13,SOCS3	8
Cellular Development, Cellular Growth and Proliferation, Nervous System Development and Function	proliferation of Schwann cells	4.69e-05		-0.391	CCND3,CHD4,GDNF,NF2,PMP22,SKI	6
Cellular Development, Cellular Growth and Proliferation, Embryonic Development	proliferation of embryonic cell lines	5.09e-05		1.543	BICC1,CSNK1E,DLC1,ESM1,FGF1,HGF,LIF,MED28,NRAS,PTGS2,PTK2,SLC36A1,SOCS3,TSC22D3	14
Cellular Development, Cellular Growth and Proliferation, Renal and Urological System Development and Function	cell proliferation of kidney cell lines	5.2e-05		0.9	BICC1,CSNK1E,DLC1,ESM1,F2RL1,FGF1,HGF,MED28,MET,PMP22,PPP2R1B,PTGS2,SLC36A1,SOCS3,TSC22D3	15
Cellular Development, Cellular Growth and Proliferation, Connective Tissue Development and Function, Skeletal and Muscular System Development and Function, Tissue Development	proliferation of osteoblasts	6.02e-05		0.366	APLN,BMP2,CTHRC1,EDN1,HGF,MAPK3,NF2,NPR3,SMAD3	9
Cardiovascular System Development and Function, Cellular Development, Cellular Function and Maintenance, Cellular Growth and Proliferation, Embryonic Development, Hematological System Development and Function, Lymphoid Tissue Structure and Development, Organ Development, Organismal Development, Tissue Development	proliferation of lymphatic endothelial cells	6.11e-05		1.406	CXCL8,EDN1,EDNRB,FGF1,HGF	5
Cellular Development, Cellular Growth and Proliferation, Hematological System Development and Function, Hematopoiesis, Lymphoid Tissue Structure and Development, Tissue Development	differentiation of mononuclear leukocytes	7.04e-05		0.903	BDNF,CCND3,CHD4,CXCL8,CYP26B1,ETS2,EZH2,GABPA,GLI3,HGF,ID1,ID3,IL11,IL24,IL7R,ITGB8,JAG1,LIF,MAP2K4,MAPK3,MBD2,MINK1,NR4A2,PLCL2,POU2F2,PRDM1,PTGS2,PTPN22,RASA1,RBPJ,SLC19A1,SMAD3,SOCS2,SOCS3,SOX4,TNFRSF1B,TNFSF15,TNFSF4,TNFSF8,WNT5A	40
Cellular Growth and Proliferation	colony formation of cells	7.04e-05		-0.444	ACKR3,ALDH1A1,CCNG2,DLC1,DYRK1B,EDA2R,EDN1,GDNF,HGF,HMOX1,ID1,IL11,IL24,KAT2B,LIF,MET,MLLT1,NF2,NRAS,PTGS2,PTK2,PTPN1,PTX3,RAPGEF1,RASD1,RASSF2,SEL1L,SETDB1,SOCS2,SPRY1,SPRY4	31
Cellular Development, Cellular Growth and Proliferation, Digestive System Development and Function, Hepatic System Development and Function, Organ Development	proliferation of liver cells	8.27e-05		1.302	ARNT,CCND3,DLC1,EDN1,EDNRA,EDNRB,F2RL1,FGF7,HGF,MAP2K6,MET,PTGS2,SMAD3,SOCS3,TNFRSF1B	15
Cellular Development, Cellular Growth and Proliferation	cell proliferation of hepatoma cell lines	8.67e-05		-0.98	ANXA10,ARNT,CXCL8,DLC1,EZH2,F2RL1,FGF7,GALNT10,HGF,IL24,MBD2,MET,OAZ1,PEG10,SMAD3,SOCS3	16
Cellular Development, Cellular Growth and Proliferation, Embryonic Development, Organismal Development, Tissue Development	development of embryonic cells	9.55e-05			BDNF,EDN1,EDNRA,LIF,MAPK3,PDCD6,PTK2,SMAD3,TSC22D3	9
