# Supplementary material for: Coronary artery disease genes SMAD3 and TCF21 promote opposing interactive genetic programs that regulate smooth muscle cell differentiation and disease risk
Source: PLoS Genet. 2018 Oct 11;14(10):e1007681. doi: 10.1371/journal.pgen.1007681 (PMC6198989; doi:10.1371/journal.pgen.1007681)
Supplement: S5 Table — (XLSX) [file pgen.1007681.s005.xlsx]

## Sheet: Sheet1
Table S5. IPA analysis of DE genes identified in siSMAD3 knockdown - RNA-Seq studies identified a Vascular Development regulatory network.
Symbol	Synonym(s)	Entrez Gene Name	Expr Log Ratio	Location	Family	Drugs	Entrez Gene ID for Human	Entrez Gene ID for Mouse	Entrez Gene ID for Rat
ACKR3	atypical chemokine receptor 3, AW541270, CMKOR1, CXC-R7, GPR159, RDC-1	atypical chemokine receptor 3	-0.690308	Plasma Membrane	G-protein coupled receptor		57007	12778	84348
ADAM8	a disintegrin and metallopeptidase domain 8, ADAM metallopeptidase domain 8, Adam8 predicted, CD156, CD156a, E430039A18Rik, MS2, RGD1566394	ADAM metallopeptidase domain 8	0.731536	Plasma Membrane	peptidase		101	11501	499285
ADAMTS1	Table S1. Pathway analysis of genes identified in siTCF21 knockdown and RNA-Seq studies of differentially expressed genes shows enrichment in molecular function pathways.	ADAM metallopeptidase with thrombospondin type 1 motif 1	0.346337	Extracellular Space	peptidase		9510	11504	79252
ADM2	adrenomedullin 2, AM2, dJ579N16.4, IMD, Imdn, INTERMEDIN	adrenomedullin 2	0.382614	Extracellular Space	other		79924	223780	399475
AKT3	AI851531, AKT serine/threonine kinase 3, D930002M15Rik, MPPH, MPPH2, Nmf350, PKB-GAMMA, PKB-Œ≥, PKBG, PRKBG, Protein kinase Akt-3, RAC-gamma, RAC-PK-gamma, RAC-PK-Œ≥, RAC-Œ≥, STK-2, thymoma viral proto-oncogene 3	AKT serine/threonine kinase 3	0.277337	Cytoplasm	kinase	triciribine, triciribine phosphate, enzastaurin	10000	23797	29414
ANGPT1	1110046O21Rik, AGP1, AGPT, Agpt1, ANG1, angiopoietin 1, KIAA0003	angiopoietin 1	0.659746	Extracellular Space	growth factor	trebananib	284	11600	89807
ANGPTL1	2810039D03Rik, ANG3, angiopoietin-like 1, Angiopoietin3, ANGPT3, ANGY, ARP1, dJ595C2.2, UNQ162	angiopoietin like 1	0.591799	Plasma Membrane	other		9068	72713
AP3S2	adaptor related protein complex 3 sigma 2 subunit, adaptor related protein complex 3 œÉ 2 subunit, adaptor-related protein complex 3, sigma 2 subunit, adaptor-related protein complex 3, œÉ 2 subunit, AP3S3, sigma3b, [s]3B	adaptor related protein complex 3 sigma 2 subunit	0.469404	Cytoplasm	transporter		10239	11778	683402
APLN	6030430G11Rik, APEL, Apelin, Preproapelin, XNPEP2	apelin	0.345665	Extracellular Space	other		8862	30878	58812
ARAP3	Arap3-ps1, ArfGAP with RhoGAP domain, ankyrin repeat and PH domain 3, CENTD3, cnt-d3, DRAG1, E030006K04Rik, RGD1304938	ArfGAP with RhoGAP domain, ankyrin repeat and PH domain 3	-0.389972	Cytoplasm	other		64411	106952	361314
ARNT	Arnt1, aryl hydrocarbon receptor nuclear translocator, bHLHe2, D3Ertd557e, DIOXIN receptor, Drnt, ESTM42, HIF beta, HIF Œ≤, HIF-1-Œ≤, HIF1B, HIF1BETA, mKIAA4051, TANGO, W08714	aryl hydrocarbon receptor nuclear translocator	-0.331174	Nucleus	transcription regulator		405	11863	25242
BDKRB2	B(2), B2, B2 receptor, B2BKR, B2BRA, B2R, BK-2, BK2R, Bkb2, BKR2, BRADYKININ B2 receptor, bradykinin receptor B2, bradykinin receptor, beta 2, bradykinin receptor, Œ≤ 2, BRB2	bradykinin receptor B2	0.390034	Plasma Membrane	G-protein coupled receptor	anatibant, icatibant	624	12062	25245
BDNF	ANON2, Brain derived neurotrophic factor, BULN2, OCD1	brain derived neurotrophic factor	0.480645	Extracellular Space	growth factor		627	12064	24225
BMP2	AI467020, BDA2, BMP2A, bone morphogenetic protein 2, BONE MORPHOGENIC protein 2	bone morphogenetic protein 2	-0.485047	Extracellular Space	growth factor		650	12156	29373
CCL11	C-C motif chemokine ligand 11, chemokine (C-C motif) ligand 11, ECF-L, eotaxin, Exotaxin, SCYA11	C-C motif chemokine ligand 11	-0.512608	Extracellular Space	cytokine		6356	20292	29397
CD34	AU040960, CD34 ANTIGEN, CD34 molecule, LOC100911324, MESENCHYMAL STEM CELL ANTIGEN	CD34 molecule	-0.396002	Plasma Membrane	other		947	12490	305081
COL13A1	CMS19, Collagen13, collagen type XIII alpha 1 chain, collagen type XIII Œ± 1 chain, COLLAGEN XIII, collagen, type XIII, alpha 1, collagen, type XIII, Œ± 1, COLXIIIA1, Procollagen type xiii alpha1 chain	collagen type XIII alpha 1 chain	0.296475	Plasma Membrane	other	collagenase clostridium histolyticum	1305	12817	499431
CXCL8	C-X-C motif chemokine ligand 8, GCP-1, IL8, LECT, LUCT, LYNAP, MDNCF, MONAP, Monocyte-derived neutrophil chemotactic factor, NAF, NAP-1	C-X-C motif chemokine ligand 8	0.281131	Extracellular Space	cytokine		3576
CXXC5	4930415K17Rik, CF5, CXXC finger 5, CXXC finger protein 5, HSPC195, RINF, WID	CXXC finger protein 5	0.618029	Nucleus	other		51523	67393	291670
DLC1	A730069N07RIK, ARHGAP7, deleted in liver cancer 1, DLC1 Rho GTPase activating protein, HP, KIAA1723, p122-RhoGAP, RhoGAP, STARD12	DLC1 Rho GTPase activating protein	-0.345914	Cytoplasm	other		10395	50768	58834
ECE1	AW322500, ECE, ECE-1a, ECE-1b, ECE-1d, endothelin converting enzyme 1	endothelin converting enzyme 1	-0.332689	Plasma Membrane	peptidase		1889	230857	94204
EDN1	ARCND3, endothelin 1, ET-1, HDLCQ7, PPET1, preproET, QME	endothelin 1	-0.413048	Extracellular Space	cytokine		1906	13614	24323
EDNRA	AEA001, Endor, endothelin receptor type A, ET-A, ET-AR, Et1 receptor, ETA receptor, ETRA, Gpcr10, hET-AR, LOC100366209, MFDA, Mhdaaea1, RGD1559432	endothelin receptor type A	-0.358794	Plasma Membrane	transmembrane receptor	bosentan, avosentan, clazosentan, ambrisentan, sitaxsentan, zibotentan, SB 234551, TBC 3214, BSF 302146, macitentan, ambrisentan/tadalafil, fandosentan, atrasentan	1909	13617	24326
EDNRB	ABCDS, Ednra, ENDOTHELIN B, endothelin receptor type B, ET-B, ET-BR, ETB1, ETR-b, GUSB, HSCR2, HSCR, LINC00439, Sox10m1, WS4A	endothelin receptor type B	0.849313	Plasma Membrane	G-protein coupled receptor	bosentan, sitaxsentan, macitentan, atrasentan	1910	13618	50672
ELN	AI385707, AI480567, E030024M20RIK, ELASTIN, RATTREL11, SVAS, TE, TREL11, Trela26, Trela, Tropoelastin, WBS, WS	elastin	1.12596	Extracellular Space	other		2006	13717	25043
EMP2	epithelial membrane protein 2, IMGAE 4717000, XMP	epithelial membrane protein 2	-0.851757	Plasma Membrane	other		2013	13731	360468
EPHB2	CAPB, Cek5, DRT, EK5, EPH receptor B2, EPHT3, EPTH3, ERK, ETECK, Hek5, NAF2, Nuk, PCBC, Prkm5, Qek5, RGD1564232, Sek3, Tyro5	EPH receptor B2	0.351193	Plasma Membrane	kinase		2048	13844	313633
ESM1	0610042H23Rik, AV004503, endocan, ENDOTHELIAL CELL-SPECIFIC MOLECULE, endothelial cell-specific molecule 1, LOC632677, Pg25	endothelial cell specific molecule 1	0.423618	Extracellular Space	growth factor		11082	71690	64536
F2RL1	coagulation factor II (thrombin) receptor-like 1, F2R like trypsin receptor 1, g Œ± q coupled proteinase activated receptor 2, Gpcr11, GPR11, PAR-2, PROTEINASE-ACTIVATED receptor-2	F2R like trypsin receptor 1	-0.275553	Plasma Membrane	G-protein coupled receptor		2150	14063	116677
FGF1	ACIDIC FGF, AFGF, Dffrx, ECGF, ECGF-beta, ECGF-Œ≤, ECGFA, ECGFB, EDGF, EDGF II, Fam, FGF, FGF-alpha, FGF-Œ±, FGFA, fibroblast growth factor 1, Fibroblast growth factor alpha, Fibroblast growth factor Œ±, GLIO703, HBGF-1, HEPARIN binding ECGF	fibroblast growth factor 1	0.548559	Extracellular Space	growth factor	pentosan polysulfate	2246	14164	25317
FGF7	fibroblast growth factor 7, HBGF-7, keratinocyte growth factor, KGF, KGF/FGF7	fibroblast growth factor 7	0.295902	Extracellular Space	growth factor		2252	14178	29348
GDNF	Activity-dependent neurotrophic factor, AI385739, ATF, ATF1, ATF2, Glial cell derived neurotrophic factor, glial cell line derived neurotrophic factor, gndf, HFB1-GDNF, HSCR3	glial cell derived neurotrophic factor	-0.381353	Extracellular Space	growth factor		2668	14573	25453
GLI3	ACLS, add, AI854843, AU023367, Bph, GCPS, GLI family zinc finger 3, GLI-Kruppel family member GLI3, GLI3-190, GLI3FL, PAP-A, PAPA1, PAPB, Pdn, PHS, PPDIV, Xt	GLI family zinc finger 3	-0.321937	Nucleus	transcription regulator		2737	14634	140588
H2AFX	AW228881, Gamma-h2afx, gamma-H2AX, H2A histone family member X, H2A histone family, member X, H2A/X, H2AX, Hist5-2ax, RGD1566119, Œ≥-h2afx, Œ≥-H2AX	H2A histone family member X	-0.408481	Nucleus	transcription regulator		3014	15270	500987
HEG1	4632417D23, 4632417D23Rik, 5530401I02RIK, 9530025L16Rik, BC038614, Gm629, heart development protein with EGF-like domains 1, HEG, KIAA1237, MST112, MSTP112, RGD1564641	heart development protein with EGF like domains 1	0.296363	Plasma Membrane	other		57493	77446	689710
HGF	C230052L06Rik, DFNB39, F-TCF, hepatocyte growth factor, HGF/SF, HGFB, HPTA, NK1, NK2, SF, SF/HGF	hepatocyte growth factor	0.310141	Extracellular Space	growth factor	rilotumumab, MP0250	3082	15234	24446
HMOX1	bK286B10, D8Wsu38e, haemox, HEME OXYGENASE, HEME OXYGENASE (DECYCLIZING) 1, Heme oxygenase 1, Hemox, Heox, HEOXG, Hmox, HMOX1D, HO-1, HSP32	heme oxygenase 1	-0.486764	Cytoplasm	enzyme	tin mesoporphyrin	3162	15368	24451
ID1	AI323524, bHLHb24, D2Wsu140e, ID, ID125A, Id1b, Idb1, inhibitor of DNA binding 1, inhibitor of DNA binding 1, HLH protein	inhibitor of DNA binding 1, HLH protein	0.665758	Nucleus	transcription regulator		3397	15901	25261
ID3	bHLHb25, HEIR-1, Helix-loop-helix protein (Id related), Hlh462, HLH 1R21, IDB3, INHIBITOR of DNA binding 3, inhibitor of DNA binding 3, HLH protein	inhibitor of DNA binding 3, HLH protein	0.471725	Nucleus	transcription regulator		3399	15903	25585
IL24	C49A, FISP, IL10B, interleukin 24, MDA7, MOB5, ST16	interleukin 24	0.798428	Extracellular Space	cytokine		11009	93672	170819
ITGB8	4832412O06RIK, Integrin beta8, integrin subunit beta 8, integrin subunit Œ≤ 8, integrin Œ≤ 8	integrin subunit beta 8	0.563042	Plasma Membrane	other		3696	320910	362800
JAG1	ABE2, AGS1, AGS, AHD, AWS, CD339, Gsfabe2, HJ1, Htu, Jagged1, JAGL1, Ozz, Ser-1	jagged 1	0.498741	Extracellular Space	growth factor		182	16449	29146
JAM2	1110002N23Rik, 2410030G21Rik, 2410167M24Rik, C21orf43, CD322, JAM-B, Jcam2, junction adhesion molecule 2, junctional adhesion molecule 2, PRO245, VE-JAM	junctional adhesion molecule 2	0.313936	Plasma Membrane	other		58494	67374	619374
KCNJ2	ATFB9, HHBIRK1, HHIRK1, IRK1, Kcnf1, KIR2.1, LQT7, potassium inwardly-rectifying channel, subfamily J, member 2, potassium voltage-gated channel subfamily J member 2, SQT3	potassium voltage-gated channel subfamily J member 2	-0.639811	Plasma Membrane	ion channel	nicorandil, amiodarone	3759	16518	29712
KCNMA1	5730414M22RIK, bA205K10.1, Bk Œ±, BKCA, Bkca-alpha, Bkca-Œ±, BKTM, cbv1, hSlo, Kca channel alpha subunit, Kca channel Œ± subunit, KCa1.1, Kcnma, KCNMA1b, KCNMA1c, LOC142955, LOC498438, Maxi-K Œ±, MaxiK, MAXIK CHANNEL, mSLO1, mSlo, potassium calcium-activated channel subfamily M alpha 1, potassium calcium-activated channel subfamily M Œ± 1, potassium large conductance calcium-activated channel, su…	potassium calcium-activated channel subfamily M alpha 1	0.323484	Plasma Membrane	ion channel	tedisamil, cromolyn	3778	16531	83731
KCTD10	AW536343, BTBD28, C87062, hBACURD3, mBACURD3, MSTP028, potassium channel tetramerisation domain containing 10, potassium channel tetramerization domain containing 10, ULRO61	potassium channel tetramerization domain containing 10	-0.465412	Nucleus	ion channel		83892	330171	494521
LIF	CDF, cholinergic differentiation factor, DIA, HILDA, leukaemia inhibitory factor, leukemia inhibitory factor, LIF, interleukin 6 family cytokine, MLPLI	LIF, interleukin 6 family cytokine	0.298	Extracellular Space	cytokine		3976	16878	60584
MAML1	AI644666, AW743257, D930008C07RIK, Mam-1, mastermind like 1 (Drosophila), mastermind-like transcriptional coactivator 1, mKIAA0200	mastermind like transcriptional coactivator 1	-0.423891	Nucleus	transcription regulator		9794	103806	303101
MAP2K6	Mapk kinase 6, MAPKK6, MEK6, mitogen-activated protein kinase kinase 6, MKK6, MKK6BE, PRKMK6, Rac, SAPKK-3	mitogen-activated protein kinase kinase 6	-1.04535	Cytoplasm	kinase		5608	26399	114495
MAP3K3	AW548911, MAPKKK3, MEKK3, mitogen-activated protein kinase kinase kinase 3, mKIAA4031	mitogen-activated protein kinase kinase kinase 3	-0.343984	Cytoplasm	kinase		4215	26406	303604
MET	AI838057, AUTS9, c-Met, DFNB97, HGF, HGF Binding, HGFR, LOC360378, met proto-oncogene, MET proto-oncogene, receptor tyrosine kinase, MetR, PAR4, RCCP2	MET proto-oncogene, receptor tyrosine kinase	1.20186	Plasma Membrane	kinase	crizotinib, tivantinib, cabozantinib, amuvatinib, AMG 208, PF-4217903, foretinib, golvatinib, SGX523, BMS 777607, MK2461, capmatinib, JNJ-38877605, onartuzumab, MGCD-265, cabozantinib/erlotinib, tepotinib, AMG 337, LY2875358, ARGX-111, SAR125844, volitinib, LY3164530, altiratinib, MGCD516, merestinib, EMD 1204831, MK8033, bozitinib, SAIT301, HS-10241	4233	17295	24553
MMP3	CHDS6, EMS-2, matrix metallopeptidase 3, MT3-MMP, SL-1, SLN-1, STMY, STMY1, STR-1, STROMELYSIN, Stromelysin-1, Transin-1 Metalloprotease	matrix metallopeptidase 3	-0.271269	Extracellular Space	peptidase	marimastat	4314	17392	171045
MYOCD	BSAC2A, MYCD, Myocardin, Srfcp	myocardin	0.454356	Nucleus	transcription regulator		93649	214384	246297
NR2F2	2700033K02RIK, 9430015G03Rik, Aporp1, ARP-1, CHTD4, Coup TFIIb, COUP-TF2, COUP-TFII, COUPTFB, EAR3, NF-E3, NR2F1, nuclear receptor subfamily 2 group F member 2, nuclear receptor subfamily 2, group F, member 2, SVP40, Tcfcoup2, TFCOUP2	nuclear receptor subfamily 2 group F member 2	0.353567	Nucleus	ligand-dependent nuclear receptor		7026	11819	113984
NR4A2	HZF-3, NOT, nuclear receptor subfamily 4 group A member 2, nuclear receptor subfamily 4, group A, member 2, NURR1, Nurr2, RNR-1, TINOR, TINUR	nuclear receptor subfamily 4 group A member 2	0.524433	Nucleus	ligand-dependent nuclear receptor		4929	18227	54278
NRAS	ALPS4, AV095280, c-N-ras p21, CMNS, DNA Segment, Chr 3, Mjeffers 1, NCMS, neuroblastoma ras oncogene, NRAS proto-oncogene, GTPase, NRAS1, NRASR, NS6, RAS, V-ras	NRAS proto-oncogene, GTPase	0.552198	Plasma Membrane	enzyme		4893	18176	24605
PAPPA	8430414N03RIK, ASBABP2, DIPLA1, IGF-dependent protease for IGFBP4, IGFBP-4ase, PAG1, PAPA, PAPPA1, pappalysin 1, pregnancy-associated plasma protein A	pappalysin 1	0.295047	Extracellular Space	peptidase		5069	18491	313262
PDCD6	ALG-2, AV299538, LOC100129491, MA-3, PEF1B, programmed cell death 6, PS2	programmed cell death 6	0.40752	Cytoplasm	other		10016	18570	308061
PDE2A	bc029810, Cgmp-stimulated phosphodiesterase, CGS-PDE, PDE2, PDE2A1, Pde2a2, PED2A4, phosphodiesterase 2A, phosphodiesterase 2A, cGMP-stimulated	phosphodiesterase 2A	-0.408117	Cytoplasm	enzyme		5138	207728	81743
PER2	FASPS, FASPS1, KIAA0347, mKIAA0347, mPer2, period circadian clock 2, rPER2	period circadian clock 2	-0.485034	Nucleus	transcription regulator		8864	18627	63840
PNPLA6	AI661849, BNHS, iPLA2delta, LNMS, MSws, NTE, NTEMND, OMCS, patatin-like phospholipase domain containing 6, RGD1564611, SPG39, sws	patatin like phospholipase domain containing 6	-0.342692	Cytoplasm	enzyme		10908	50767	360753
PRDM1	b2b1765Clo, BLIMP1, PR domain containing 1, with ZNF domain, PR/SET domain 1, PRDI-BF1, PRDM, ZNFPR1A1	PR/SET domain 1	-0.513924	Nucleus	transcription regulator		639	12142	309871
PTGS2	COX-2, CYCLO-OXYGENASE 2, GRIPGHS, hCox-2, INDUCIBLE CYCLOOXYGENASE, MTCO2, PES-2, PGG/HS, PGH synthase 2, PGHS-2, Pgi2 synthase, Pgs2, Pgsi, PHS II, PHS-2, Prostaglandin endoperoxide synthase 2, TIS10	prostaglandin-endoperoxide synthase 2	0.397878	Cytoplasm	enzyme	acetaminophen/pentazocine, acetaminophen/clemastine/pseudoephedrine, aspirin/butalbital/caffeine, acetaminophen/caffeine/dihydrocodeine, aspirin/hydrocodone, aspirin/oxycodone, acetaminophen/aspirin/caffeine, aspirin/pravastatin, acetaminophen/dexbrompheniramine/pseudoephedrine, aspirin/meprobamate, aspirin/caffeine/propoxyphene, aspirin/butalbital/caffeine/codeine, aspirin/caffeine/dihydrocodein…	5743	19225	29527
PTK2	FADK, FAK, FAK related non-kinase, FAK1, FRNK, mKIAA4203, p125FAK, pp125FAK, PPP1R71, protein tyrosine kinase 2, PTK2 protein tyrosine kinase 2, TYROSINE KINASE 2	protein tyrosine kinase 2	0.288407	Cytoplasm	kinase	CT-707	5747	14083	25614
PTPN1	protein tyrosine phosphatase, non-receptor type 1, protein-TYROSINE PHOSPHATASE, Ptp, PTP-1B, PTP-HA2, PTP1B alpha, PTP1B Œ±, PTP1BB, Ptpase 1, PTPASE 1B	protein tyrosine phosphatase, non-receptor type 1	0.479883	Cytoplasm	phosphatase	protein tyrosine phosphatase 1B inhibitor, trodusquemine	5770	19246	24697
PTX3	AI607804, LOC682447, pentraxin 3, pentraxin related gene, TNFAIP5, TSG-14	pentraxin 3	0.288863	Extracellular Space	other		5806	19288	689388
RAPGEF1	4932418O06Rik, C3G, C3G-1, C3G-2, GRF2, Rap guanine nucleotide exchange factor (GEF) 1, Rap guanine nucleotide exchange factor 1	Rap guanine nucleotide exchange factor 1	-0.357107	Cytoplasm	other		2889	107746	63881
RASA1	CM-AVM, GAP, GAPX, p120, p120GAP, P120RASGAP, PKWS, RAS p21 protein activator 1, RASA, RASGAP	RAS p21 protein activator 1	-1.07674	Cytoplasm	transporter		5921	218397	25676
RBPJ	AI843960, AOS3, CBF1, csl, IGKJRB, IGKJRB1, Igkrsbp, KBF2, RBP 2N, RBP-J kappa, RBP-J Œ∫, RBPJK, RBPSUH, Rbpsuh1, Recombination signal binding, recombination signal binding protein for immunoglobulin kappa J region, recombination signal binding protein for immunoglobulin Œ∫ J region, SUH	recombination signal binding protein for immunoglobulin kappa J region	0.572529	Nucleus	transcription regulator		3516	19664	679028
RGCC	1190002H23Rik, bA157L14.2, C13ORF15, FLJ37760, regulator of cell cycle, RGC-32	regulator of cell cycle	-0.898945	Cytoplasm	other		28984	66214	117183
RGS2	G0/G1 switch regulatory protein 8, G0S8, GOS8, Regulator of g protein signaling, Regulator of g-protein signaling 2	regulator of G protein signaling 2	-0.534229	Nucleus	other		5997	19735	84583
RGS4	AA004315, AA597169, ESTM48, ESTM50, GRS4, regulator of G-protein signaling 4, RGP4, SCZD9	regulator of G protein signaling 4	0.468365	Cytoplasm	other		5999	19736	29480
RHOJ	1110005O19Rik, ARHJ, AW210585, ras homolog family member J, RASL7B, TC10-LIKE RHO GTPASE, TC10B, Tc10beta, TC10L, TCL	ras homolog family member J	-0.630201	Cytoplasm	enzyme		57381	80837	299145
RSPO3	2810459H04Rik, AW742308, CRISTIN1, PWTSR, R-spondin 3, RGD1563246, THSD2	R-spondin 3	0.882588	Extracellular Space	kinase		84870	72780	498997
SEMA3A	COLL1, HH16, Hsema-I, Hsema-III, LOC100503462, sema domain, immunoglobulin domain (Ig), short basic domain, secreted, (semaphorin) 3A, SEMA1, SEMAD, SEMAIII, SEMAL, SEMAPHORIN 3A, SemD	semaphorin 3A	0.341356	Extracellular Space	other		10371	20346	29751
SEMA3C	1110036B02Rik, sema domain, immunoglobulin domain (Ig), short basic domain, secreted, (semaphorin) 3C, SEMAE, semaphorin 3C, Semaphorin E, SemE	semaphorin 3C	0.381936	Extracellular Space	other		10512	20348	296787
SEMA5A	5930434A13, 9130201M22RIK, AI464145, sema domain, seven thrombospondin repeats (type 1 and type 1-like), transmembrane domain (TM) and short cytoplasmic domain, (semaphorin) 5A, SEMAF, semaphorin 5A, semF	semaphorin 5A	-0.299262	Plasma Membrane	transmembrane receptor		9037	20356	310207
SMAD3	AU022421, DKFZP586N0721, hMAD-3, HSPC193, HsT17436, JV15-2, LDS3, LDS1C, MAD3, MADH3, SMAD family member 3	SMAD family member 3	-1.08307	Nucleus	transcription regulator		4088	17127	25631
SMAD9	MADH6, Madh8, MADH9, PPH2, SMAD family member 9, SMAD8, SMAD8/9, SMAD8A, SMAD8B	SMAD family member 9	0.412186	Nucleus	transcription regulator		4093	55994	85435
SOCS3	ATOD4, CIS3, CISH3, EF-10, Soc3, Sosc3, SSI-3, Suppressor of cytokine signaling 3	suppressor of cytokine signaling 3	-0.409935	Cytoplasm	phosphatase		9021	12702	89829
SOX17	SRY (sex determining region Y)-box 17, SRY-box 17, VUR3	SRY-box 17	-0.374443	Nucleus	transcription regulator		64321	20671	312936
SOX4	AA682046, EVI16, Ire-abp, SRY (sex determining region Y)-box 4, SRY-box 4	SRY-box 4	-0.264232	Nucleus	transcription regulator		6659	20677	364712
SPRY4	A030006O18Rik, HH17, SMAG84, sprouty homolog 4 (Drosophila), sprouty RTK signaling antagonist 4, sprouty4	sprouty RTK signaling antagonist 4	-0.309992	Plasma Membrane	other		81848	24066	291610
TEAD2	Etdf, ETF, TEA domain family member 2, TEA domain transcription factor 2, TEF-4	TEA domain transcription factor 2	-0.50629	Nucleus	transcription regulator		8463	21677	308582
TNFRSF1B	CD120b, p70TNFR, p75, p75TNFR, p80, P80 TNF receptor, TBPII, TNF alpha RII, TNF receptor superfamily member 1B, TNF Œ± RII, TNF-alphaR2, TNF-R-II, TNF-R2, TNF-R75, TNF-RII/TNFRSF1B, TNFBR, TNFR P75, Tnfr-1, TNFR1B, TNFR80, tumor necrosis factor receptor superfamily, member 1b, tumour necrosis factor receptor superfamily, member 1b	TNF receptor superfamily member 1B	0.682641	Plasma Membrane	transmembrane receptor		7133	21938	156767
TNFSF15	TL1, TL1A, TNF superfamily member 15, TNLG1B, tumor necrosis factor (ligand) superfamily, member 15, tumour necrosis factor (ligand) superfamily, member 15, VEGI, VEGI192A	TNF superfamily member 15	0.317396	Extracellular Space	cytokine		9966	326623	252878
TUBA4A	Alpha tubulin, Alpha-tubulin 1, ALS22, FLJ30169, H2-ALPHA, H2-Œ±, M[a]4, TUBA1, Tuba4, Tubulin alpha 4, tubulin alpha 4a, Tubulin M-Œ±-4, Tubulin Œ± 4, tubulin Œ± 4a, tubulin, alpha 4A, tubulin, Œ± 4A, Œ± tubulin, Œ±-tubulin 1	tubulin alpha 4a	0.345789	Cytoplasm	other	epothilone B, colchicine/probenecid, larotaxel, eribulin, davunetide, vintafolide, milataxel, cevipabulin, cabazitaxel, gemcitabine/paclitaxel, docetaxel/prednisone, capecitabine/docetaxel, paclitaxel/trastuzumab, cabazitaxel/prednisone, cyclophosphamide/prednisone/vincristine, docetaxel/hydrocortisone, cyclophosphamide/docetaxel, gemcitabine/vinorelbine, cyclophosphamide/daunorubicin/imatinib/pr…	7277	22145	316531
WLS	5031439A09Rik, AI173978, AI987742, C1orf139, EVI, FLJ23091, GPR177, LOC362065, mig-14, MRP, wntless homolog (Drosophila), wntless Wnt ligand secretion mediator	wntless Wnt ligand secretion mediator	-0.292137	Cytoplasm	other		79971	68151	362065
WNT5A	8030457G12Rik, hWNT5A, LOC102724616, wingless-type MMTV integration site family, member 5A, Wnt family member 5A	Wnt family member 5A	-0.424125	Extracellular Space	cytokine		7474	22418	64566
